# Supplementary material for: (2Z)-3-(4-Fluoro­anilino)-1-(5-hy­droxy-3-methyl-1-phenyl-1H-pyrazol-4-yl)but-2-en-1-one
Source: Acta Crystallogr Sect E Struct Rep Online. 2012 Feb 17;68(Pt 3):o764. doi: 10.1107/S1600536812006514 (PMC3295528; doi:10.1107/S1600536812006514)
Supplement: Supplementary file 2 [file e-68-0o764-Isup2.hkl]

# 
# h,k,l, Fc-squared, Fo-squared, sigma(Fo-squared) and status flag 
# 
data_I
_shelx_title '  P21/c' 
_shelx_refln_list_code          4 
_shelx_F_calc_maximum      214.68 
_exptl_crystal_F_000       736.00 
_reflns_d_resolution_high  0.7681 
 
loop_ 
 _symmetry_equiv_pos_as_xyz 
 'x, y, z' 
 '-x, y+1/2, -z+1/2' 
 '-x, -y, -z' 
 'x, -y-1/2, z-1/2' 
 
_cell_length_a     8.3871 
_cell_length_b    11.1368 
_cell_length_c    18.4772 
_cell_angle_alpha  90.000 
_cell_angle_beta  101.317 
_cell_angle_gamma  90.000 
 
_shelx_F_squared_multiplier     1.000 
 
loop_ 
 _refln_index_h 
 _refln_index_k 
 _refln_index_l 
 _refln_F_squared_calc 
 _refln_F_squared_meas 
 _refln_F_squared_sigma 
 _refln_observed_status 
   1   0   0        4.03        1.38      1.11 o 
   2   0   0     2508.89     2245.78     61.40 o 
   3   0   0      107.55       96.49     11.11 o 
   4   0   0       21.14       24.75      6.43 o 
   5   0   0      456.25      460.28     31.29 o 
   6   0   0       18.65       54.09     13.49 o 
   7   0   0      198.89      219.99     36.29 o 
   8   0   0       69.92       87.14     26.50 o 
   9   0   0      326.28      318.34     51.62 o 
  10   0   0        1.73       -1.90     12.49 o 
   1   1   0       85.83      100.49      4.95 o 
   2   1   0     8928.38     8529.12     65.74 o 
   3   1   0       44.00       32.72      5.26 o 
   4   1   0       83.06       85.44      8.74 o 
   5   1   0      166.08      156.86     13.10 o 
   6   1   0        3.95       11.04      5.98 o 
   7   1   0      134.39      148.67     24.13 o 
   8   1   0       33.70       40.13     11.10 o 
   9   1   0        5.42        1.38      5.01 o 
  10   1   0      123.71      163.29     40.93 o 
   0   2   0     3858.82     3729.92     57.07 o 
   1   2   0     4491.66     4126.89     39.49 o 
   2   2   0    26437.06    25245.39     94.32 o 
   3   2   0      261.79      272.73     14.05 o 
   4   2   0      401.07      417.98     17.41 o 
   5   2   0       27.32       24.45      4.56 o 
   6   2   0      150.83      167.25     14.06 o 
   7   2   0       51.61       47.83      9.84 o 
   8   2   0       53.45       57.46     14.09 o 
   9   2   0        3.40       10.81      6.82 o 
  10   2   0       16.35       25.11     14.83 o 
   1   3   0     2482.55     2224.30     31.16 o 
   2   3   0     1679.20     1758.92     32.74 o 
   3   3   0     7102.46     7099.03     61.06 o 
   4   3   0     5924.13     5876.05    106.51 o 
   5   3   0      403.35      429.74     21.63 o 
   6   3   0       22.87       71.17     11.10 o 
   7   3   0        4.96       -1.20      4.97 o 
   8   3   0       65.68       77.95     24.66 o 
   9   3   0        0.98       -0.85     14.45 o 
  10   3   0       20.66       53.75     29.13 o 
   0   4   0      966.75     1031.11     46.57 o 
   1   4   0     4564.77     4381.83     49.94 o 
   2   4   0     1332.29     1274.25     34.78 o 
   3   4   0     1067.16     1021.28     24.04 o 
   4   4   0       70.17       73.63      8.50 o 
   5   4   0      163.82      177.94     14.36 o 
   6   4   0       25.06       25.48      7.01 o 
   7   4   0       86.39       83.16     18.17 o 
   8   4   0       58.44       70.48     15.10 o 
   9   4   0      172.25      199.42     45.64 o 
  10   4   0       24.38       28.24     15.13 o 
   1   5   0      130.58      114.01      7.47 o 
   2   5   0     2440.08     2428.89     43.02 o 
   3   5   0      969.35     1009.56     25.09 o 
   4   5   0      435.51      420.74     17.45 o 
   5   5   0      756.15      724.16     29.16 o 
   6   5   0     1690.79     1645.24     47.64 o 
   7   5   0      138.13      132.01     14.79 o 
   8   5   0      493.70      477.29     37.93 o 
   9   5   0        7.64       31.92     21.02 o 
  10   5   0       29.56       -8.39     15.47 o 
   0   6   0     1065.62     1154.10     42.43 o 
   1   6   0       69.84       46.05     14.28 o 
   2   6   0      321.10      295.05     18.34 o 
   3   6   0        6.48       20.62      7.66 o 
   4   6   0        0.95        0.83      2.28 o 
   5   6   0      235.69      235.07     16.60 o 
   6   6   0      622.64      698.08     31.00 o 
   7   6   0       17.49       26.20      8.53 o 
   8   6   0      125.66      134.85     36.24 o 
   9   6   0       30.05       53.59     26.81 o 
   1   7   0        0.08       -0.58      2.65 o 
   2   7   0      301.52      245.10     18.27 o 
   3   7   0        0.10       -2.02      2.58 o 
   4   7   0      476.81      458.29     19.42 o 
   5   7   0       12.38       11.77      3.76 o 
   6   7   0      333.65      341.34     29.39 o 
   7   7   0        7.95      143.71     23.66 o 
   8   7   0        8.73       31.80     23.40 o 
   9   7   0       18.71       34.63     26.88 o 
   0   8   0     1223.32     1260.85     92.01 o 
   1   8   0      278.22      260.57     27.71 o 
   2   8   0      675.95      724.14     33.75 o 
   3   8   0       98.19       99.93     12.30 o 
   4   8   0     2614.95     2646.77     47.70 o 
   5   8   0       15.60       20.24      4.52 o 
   6   8   0        0.04        2.11      5.34 o 
   7   8   0        9.76       16.70     13.62 o 
   8   8   0       16.78      139.28     42.27 o 
   1   9   0        0.56        3.65      3.00 o 
   2   9   0        0.02       -0.74      3.32 o 
   3   9   0       85.69       91.05     10.74 o 
   4   9   0       38.14       37.61      5.37 o 
   5   9   0      135.43      136.32     20.75 o 
   6   9   0       13.81       20.98      8.92 o 
   7   9   0       15.75       15.10     14.89 o 
   8   9   0        1.55        8.51     15.11 o 
   1  10   0      683.80      364.59    335.64 o 
   2  10   0     1086.12     1062.96     46.83 o 
   3  10   0        0.01        0.46      2.79 o 
   4  10   0      406.97      450.30     60.75 o 
   5  10   0        2.43       11.57     10.03 o 
   6  10   0        4.35      -22.03     22.03 o 
   7  10   0       41.23       34.86     18.82 o 
   1  11   0      109.27      115.94     27.18 o 
   2  11   0       22.04       49.34     10.66 o 
   3  11   0      124.27      188.85     40.34 o 
   4  11   0       64.71       87.87     27.49 o 
   5  11   0       36.76       25.41     12.99 o 
   6  11   0       71.51       81.01     33.22 o 
   0  12   0      219.44      222.72     35.59 o 
   1  12   0      363.74      384.24     50.71 o 
   2  12   0       98.03      103.26     28.22 o 
   3  12   0        0.00       13.98     16.44 o 
   4  12   0        1.33        0.26      9.56 o 
   5  12   0        2.01        7.40     12.08 o 
   6  12   0       30.01       33.01     20.76 o 
   1  13   0       74.57      101.80     26.98 o 
   2  13   0      212.94      263.85     46.62 o 
   3  13   0      127.42      127.15     34.64 o 
   4  13   0      128.41      151.23     40.15 o 
   2  14   0        7.49        2.89      7.34 o 
 -10   1   1       43.86       34.25     11.48 o 
  -9   1   1       64.11       76.79     13.92 o 
  -8   1   1       89.58      117.53     20.69 o 
  -7   1   1       22.20       15.81      5.58 o 
  -6   1   1     1404.41     1435.89     48.45 o 
  -5   1   1     1623.15     1630.59     40.61 o 
  -4   1   1      252.58      239.82     13.88 o 
  -3   1   1     1527.87     1417.32     28.56 o 
  -2   1   1       11.92        9.33      2.32 o 
  -1   1   1      282.65      271.82     17.70 o 
   1   1   1     2808.20     2591.06     49.08 o 
   2   1   1    46086.69    44580.28    238.13 o 
   3   1   1      586.83      608.84     22.87 o 
   4   1   1       29.27       39.32      6.25 o 
   5   1   1      403.23      416.88     21.80 o 
   6   1   1       64.39       64.62     10.93 o 
   7   1   1      257.77      229.83     26.85 o 
   8   1   1        7.16        2.07      7.21 o 
   9   1   1       32.29       23.44     10.50 o 
  10   1   1        9.51       14.62     13.02 o 
 -10   2   1        9.80       -5.71      8.46 o 
  -9   2   1       15.57       10.16      5.61 o 
  -8   2   1      159.03      155.05     17.80 o 
  -7   2   1       81.94       76.23     10.67 o 
  -6   2   1      111.58      121.30     11.83 o 
  -5   2   1       59.50       55.93      6.34 o 
  -4   2   1      467.25      447.65     17.01 o 
  -3   2   1      679.13      641.07     16.61 o 
  -2   2   1     5019.16     4995.28     35.33 o 
  -1   2   1    25214.66    23642.23     88.49 o 
   0   2   1     2797.01     2504.97     28.38 o 
   1   2   1     4288.55     3854.94     42.81 o 
   2   2   1    21002.54    20251.45     95.67 o 
   3   2   1       85.38       79.41      8.00 o 
   4   2   1     1336.72     1364.91     39.03 o 
   5   2   1      632.36      606.31     25.81 o 
   6   2   1       12.35        1.78      4.84 o 
   7   2   1       12.08        9.57      5.90 o 
   8   2   1       49.92       35.56     16.38 o 
   9   2   1       24.64       11.84     17.54 o 
  10   2   1       15.11       11.24      8.67 o 
 -10   3   1       23.24       -7.42     18.22 o 
  -9   3   1        0.78       -2.14      7.02 o 
  -8   3   1       20.16       10.45      7.58 o 
  -7   3   1      543.90      528.41     29.08 o 
  -6   3   1       38.22       41.47      7.04 o 
  -5   3   1        4.15        1.93      2.19 o 
  -4   3   1      399.87      446.73     19.09 o 
  -3   3   1     2638.87     2762.63     48.52 o 
  -2   3   1     3936.25     3878.48     40.59 o 
  -1   3   1     5662.61     5057.89     67.13 o 
   0   3   1        4.56        3.25      1.86 o 
   1   3   1       80.53       77.99      6.22 o 
   2   3   1      340.50      323.36     15.47 o 
   3   3   1       75.28       78.98      7.14 o 
   4   3   1     6334.59     6442.87    165.17 o 
   5   3   1     1796.13     1818.70     49.22 o 
   6   3   1       11.54       12.81      9.30 o 
   7   3   1       14.12       15.10      7.78 o 
   8   3   1        7.02       -6.51      6.51 o 
   9   3   1      114.67      129.35     22.00 o 
  10   3   1      189.36      182.33     45.68 o 
 -10   4   1      106.59       34.23     20.74 o 
  -9   4   1      318.74      361.18     61.29 o 
  -8   4   1       74.25       70.15     13.71 o 
  -7   4   1      144.24      158.23     15.34 o 
  -6   4   1      271.33      274.81     19.23 o 
  -5   4   1       74.11       53.04      7.30 o 
  -4   4   1      677.03      673.21     22.99 o 
  -3   4   1     3963.18     4122.70     48.81 o 
  -2   4   1        0.86       -0.56      1.58 o 
  -1   4   1     2435.33     2446.09     32.44 o 
   0   4   1      545.75      591.56     14.23 o 
   1   4   1       63.52       73.84      6.70 o 
   2   4   1       82.01       82.40      7.59 o 
   3   4   1       43.85       30.64      4.76 o 
   4   4   1     1845.91     1934.04     45.60 o 
   5   4   1      352.74      377.50     22.13 o 
   6   4   1      170.69      171.18     16.36 o 
   7   4   1       10.26        9.83     10.17 o 
   8   4   1        3.17       -1.25      5.66 o 
   9   4   1       71.14       47.32     22.54 o 
  10   4   1        0.05        8.57      9.71 o 
 -10   5   1        0.05      -15.45     22.76 o 
  -9   5   1        9.71       36.33     23.17 o 
  -8   5   1        1.13        0.84      9.57 o 
  -7   5   1      327.96      322.45     28.41 o 
  -6   5   1       82.25       98.95     11.33 o 
  -5   5   1       57.17       64.20      8.22 o 
  -4   5   1        0.04       -0.24      2.27 o 
  -3   5   1      641.46      726.99     18.97 o 
  -2   5   1     1365.85     1252.76     25.27 o 
  -1   5   1       95.17      124.64      9.50 o 
   0   5   1       14.44       11.09      2.34 o 
   1   5   1       28.97       29.11      4.74 o 
   2   5   1     2090.36     2032.59     40.41 o 
   3   5   1     2333.62     2371.00     51.38 o 
   4   5   1     1261.01     1232.65     32.41 o 
   5   5   1      500.50      542.11     26.72 o 
   6   5   1     1134.30     1067.74     40.76 o 
   7   5   1       21.73       31.38      8.19 o 
   8   5   1      233.08      276.22     29.18 o 
   9   5   1        0.01       19.72     15.74 o 
  -9   6   1        1.28       -6.93     11.07 o 
  -8   6   1      110.94      142.98     40.49 o 
  -7   6   1        1.50       -3.11      5.57 o 
  -6   6   1      262.12      249.83     21.81 o 
  -5   6   1      232.25      244.64     15.57 o 
  -4   6   1       25.17       27.17      4.22 o 
  -3   6   1      858.40      847.05     21.58 o 
  -2   6   1      494.71      486.98     19.05 o 
  -1   6   1      898.77      950.62     28.91 o 
   0   6   1       43.19       29.91      8.75 o 
   1   6   1     1353.36     1364.98     29.18 o 
   2   6   1     1149.83     1169.47     37.49 o 
   3   6   1      696.03      684.46     29.44 o 
   4   6   1        2.59       13.61      4.02 o 
   5   6   1       91.36       79.41     10.55 o 
   6   6   1        3.75       -0.64      3.25 o 
   7   6   1      164.17      169.33     21.84 o 
   8   6   1       41.95       39.74     24.44 o 
   9   6   1      105.04       86.12     35.30 o 
  -9   7   1        9.74      -15.20     20.49 o 
  -8   7   1       55.95       47.98     21.51 o 
  -7   7   1      303.13      315.19     54.44 o 
  -6   7   1        3.16       11.04      6.26 o 
  -5   7   1      557.59      587.90     21.01 o 
  -4   7   1       64.85       78.01      7.05 o 
  -3   7   1      398.68      388.21     17.49 o 
  -2   7   1      857.37      863.25     31.17 o 
   0   7   1      205.88      190.19     17.40 o 
   1   7   1        5.26        6.44      2.74 o 
   2   7   1       90.34       41.25     47.03 o 
   3   7   1      251.02      258.14     24.50 o 
   4   7   1        3.33        1.73      2.29 o 
   5   7   1      487.21      410.57     58.00 o 
   6   7   1      623.69      643.53     50.33 o 
   7   7   1        1.20        3.42      7.91 o 
   8   7   1      469.92      500.87     75.42 o 
   9   7   1       36.27       37.03     26.98 o 
  -9   8   1       40.52       13.75     11.21 o 
  -8   8   1        1.25       26.18     18.40 o 
  -7   8   1       16.10       25.06     16.04 o 
  -6   8   1       29.40       25.56      8.93 o 
  -5   8   1      100.11       86.83     13.83 o 
  -4   8   1      664.79      566.56     35.51 o 
  -3   8   1        2.12        2.22      1.82 o 
  -2   8   1      267.06      262.19     22.87 o 
  -1   8   1      852.87      899.31     50.33 o 
   0   8   1      126.03      150.34     12.61 o 
   1   8   1       95.39      118.53     20.57 o 
   2   8   1        6.49        8.14      4.81 o 
   3   8   1       54.52       54.53     12.73 o 
   4   8   1      674.67      667.74     29.34 o 
   5   8   1       67.99       81.11     10.68 o 
   6   8   1       10.94       11.65      5.95 o 
   7   8   1        0.57        9.14     14.12 o 
   8   8   1       21.39       11.73     18.19 o 
  -8   9   1       15.45       15.43     16.66 o 
  -7   9   1        1.77       46.65     23.22 o 
  -6   9   1       10.15        9.65     13.42 o 
  -5   9   1        1.45       -7.25     14.11 o 
  -4   9   1        0.37        1.43     10.46 o 
  -3   9   1        3.82       -0.14      8.44 o 
  -2   9   1     1650.68     1753.92     47.01 o 
  -1   9   1      202.83      206.12     25.49 o 
   0   9   1       10.73        1.19      1.97 o 
   1   9   1      108.89      121.46     21.87 o 
   2   9   1       36.51       75.84     37.71 o 
   3   9   1      794.43      833.55     40.05 o 
   4   9   1        1.06        0.39      1.80 o 
   5   9   1      167.68      168.80     22.78 o 
   6   9   1      328.72      335.70     33.51 o 
   7   9   1        0.40       -5.92     13.26 o 
   8   9   1        0.90       29.45     23.05 o 
  -7  10   1       50.22       38.01     19.36 o 
  -6  10   1        0.58       15.99     12.70 o 
  -5  10   1      153.43      161.89     39.90 o 
  -4  10   1       33.53        3.87      8.13 o 
  -3  10   1       71.15       57.67      8.63 o 
  -2  10   1      217.16      226.80     20.56 o 
  -1  10   1       52.93       53.90     11.05 o 
   1  10   1       73.63       23.01     42.54 o 
   2  10   1       49.62       54.06     10.54 o 
   3  10   1      165.76      172.77     18.87 o 
   4  10   1      135.17      151.31     34.93 o 
   5  10   1        0.26       -1.68     13.12 o 
   6  10   1       93.64      104.92     33.73 o 
   7  10   1        0.30        3.20      9.98 o 
  -7  11   1       34.16        3.36      7.03 o 
  -6  11   1      175.88      125.22     37.40 o 
  -5  11   1       92.21       75.30     26.84 o 
  -4  11   1       34.83       38.22     21.54 o 
  -3  11   1        0.42       11.31     12.65 o 
  -2  11   1       15.74        8.14      4.62 o 
  -1  11   1       47.07       23.31     42.06 o 
   0  11   1      220.39      267.31     38.49 o 
   1  11   1      109.10       99.40     24.09 o 
   2  11   1        9.21        6.09      3.79 o 
   3  11   1       20.57       30.44     17.73 o 
   4  11   1       14.51       57.43     25.30 o 
   5  11   1        0.02      -14.20     14.20 o 
   6  11   1       99.68       82.40     31.60 o 
  -6  12   1       32.49       27.31     22.73 o 
  -5  12   1      382.15      404.08     65.46 o 
  -4  12   1       11.05      -12.59     12.59 o 
  -3  12   1      166.87      192.37     40.36 o 
  -2  12   1      394.67      399.28     55.56 o 
  -1  12   1      209.33      191.90     35.98 o 
   0  12   1       15.03        1.61     11.01 o 
   1  12   1      138.20      148.15     31.15 o 
   2  12   1      115.72      124.36     29.96 o 
   3  12   1        4.01        7.70     11.48 o 
   4  12   1       24.50       65.53     24.58 o 
   5  12   1        0.03       19.01     16.35 o 
  -4  13   1       90.60      141.13     38.94 o 
  -3  13   1       52.54       85.50     28.53 o 
  -2  13   1       20.68       47.00     18.94 o 
  -1  13   1       57.67       99.62     26.76 o 
   0  13   1       58.11       58.24     20.43 o 
   1  13   1       18.20       36.01     15.42 o 
   2  13   1        0.23       -2.59      5.65 o 
   3  13   1      135.00      206.55     43.24 o 
   4  13   1        3.46        7.18     12.74 o 
  -2  14   1        1.63        4.97      8.24 o 
 -10   0   2      115.91       86.55     28.64 o 
  -9   0   2        0.56      -13.07     13.07 o 
  -8   0   2      280.05      253.68     42.57 o 
  -7   0   2       24.12        8.14     10.95 o 
  -6   0   2      322.99      283.37     26.28 o 
  -5   0   2     2345.46     2323.37     67.73 o 
  -4   0   2     2148.08     2160.26     57.69 o 
  -3   0   2    10699.31    10202.13    107.72 o 
  -2   0   2      577.87      558.08     20.31 o 
  -1   0   2      452.94      389.68     10.09 o 
   1   0   2     3140.64     2990.20     63.32 o 
   2   0   2     2728.31     2747.62     76.71 o 
   3   0   2      126.20      126.54     14.07 o 
   4   0   2        1.13        4.41      4.60 o 
   5   0   2      470.44      456.24     37.94 o 
   6   0   2       42.01       27.90     13.88 o 
   7   0   2     2088.19     2141.25    119.09 o 
   8   0   2       66.44       80.22     24.67 o 
   9   0   2      319.48      293.25     50.20 o 
  10   0   2        0.84       10.50     16.66 o 
 -10   1   2        0.35       10.01      8.43 o 
  -9   1   2       43.12       42.10     10.50 o 
  -8   1   2      251.35      240.76     28.69 o 
  -7   1   2      627.90      603.44     42.18 o 
  -6   1   2       73.41       73.42      9.57 o 
  -5   1   2      300.86      328.77     18.00 o 
  -4   1   2     1734.01     1746.27     36.46 o 
  -3   1   2        3.42       27.11      7.04 o 
  -2   1   2        5.42        2.57      1.82 o 
  -1   1   2     1120.52     1067.88     35.11 o 
   0   1   2     2841.88     2559.43     34.06 o 
   1   1   2    10979.46    10358.71     89.20 o 
   2   1   2    13523.97    13311.87     97.30 o 
   3   1   2     2465.10     2530.17     61.47 o 
   4   1   2        4.69        9.09      3.80 o 
   5   1   2       57.86       61.63      8.55 o 
   6   1   2      200.02      199.55     20.43 o 
   7   1   2      232.76      213.02     26.24 o 
   8   1   2       56.18       46.56     13.86 o 
   9   1   2       56.07       49.50     15.67 o 
  10   1   2        2.35       37.68     20.71 o 
 -10   2   2      122.72      108.26     34.26 o 
  -9   2   2       53.53       43.65      9.28 o 
  -8   2   2       98.45       85.60     12.70 o 
  -7   2   2      234.64      231.68     16.86 o 
  -6   2   2        5.47        2.52      3.55 o 
  -5   2   2     1099.42     1100.01     26.86 o 
  -4   2   2     1239.40     1309.39     25.26 o 
  -3   2   2       28.36       41.67      3.99 o 
  -2   2   2     2066.98     2029.90     30.15 o 
  -1   2   2       64.97       71.72     11.43 o 
   0   2   2       14.70       11.38      2.41 o 
   1   2   2      576.22      549.37     22.01 o 
   2   2   2      153.87      139.87     11.65 o 
   3   2   2        0.02       -0.16      3.43 o 
   4   2   2     4171.07     4352.35     72.96 o 
   5   2   2      336.66      342.95     20.21 o 
   6   2   2      372.11      368.15     25.71 o 
   7   2   2      313.04      334.90     62.77 o 
   8   2   2       35.44       27.65     17.96 o 
   9   2   2      285.74      295.70     34.72 o 
  10   2   2        0.04       -4.26     17.05 o 
 -10   3   2      191.16      209.58     48.11 o 
  -9   3   2      192.30      192.84     41.93 o 
  -8   3   2       36.31       28.93     22.01 o 
  -7   3   2       23.91       30.72      5.85 o 
  -6   3   2      396.94      429.69     19.50 o 
  -5   3   2        0.04       -0.19      1.82 o 
  -4   3   2     4306.24     4408.73     73.18 o 
  -3   3   2      154.85      203.76     10.50 o 
  -2   3   2      275.99      280.40     14.03 o 
  -1   3   2     1059.33      958.88     28.68 o 
   0   3   2     1268.27     1216.36     24.63 o 
   1   3   2     5435.34     5354.57     53.44 o 
   2   3   2      885.03      917.13     28.10 o 
   3   3   2      540.04      566.95     20.41 o 
   4   3   2     9325.33     9436.73    106.91 o 
   5   3   2      306.21      301.22     21.08 o 
   6   3   2      174.50      173.08     17.44 o 
   7   3   2      323.72      278.31     29.48 o 
   8   3   2      257.23      273.08     31.30 o 
   9   3   2       73.63       57.27     16.06 o 
  10   3   2        0.36        7.82     10.91 o 
 -10   4   2      141.51      166.89     46.13 o 
  -9   4   2        5.71        1.44     11.47 o 
  -8   4   2        8.75        2.88      8.08 o 
  -7   4   2        2.38       -1.31      3.27 o 
  -6   4   2      137.16      143.75     12.83 o 
  -5   4   2      286.99      269.83     15.17 o 
  -4   4   2       62.23       54.47      5.77 o 
  -3   4   2      206.20      290.31     34.07 o 
  -2   4   2     1060.54     1078.97     47.01 o 
  -1   4   2     1621.25     1637.85     28.22 o 
   0   4   2      164.47      155.63     10.10 o 
   1   4   2       77.37      101.73      8.16 o 
   2   4   2        1.56        2.88      3.18 o 
   3   4   2       79.66       56.31      9.21 o 
   4   4   2       19.38       21.42      5.36 o 
   5   4   2       32.56       32.42     10.26 o 
   6   4   2     3854.83     3847.11     81.28 o 
   7   4   2       74.54       63.93     14.67 o 
   8   4   2      133.49      164.26     24.39 o 
   9   4   2        5.54       -6.27     13.72 o 
  10   4   2      446.29      392.31     70.16 o 
 -10   5   2       15.69        6.96      9.06 o 
  -9   5   2      331.85      394.39     65.74 o 
  -8   5   2      341.99      310.08     54.29 o 
  -7   5   2      746.79      741.72     29.48 o 
  -6   5   2      507.14      508.94     22.74 o 
  -5   5   2        3.91        4.38      2.26 o 
  -4   5   2      550.61      568.60     16.50 o 
  -3   5   2     1339.48     1357.45     42.48 o 
  -2   5   2     1593.12     1649.49     40.15 o 
  -1   5   2     2757.55     2800.25     43.46 o 
   0   5   2     1820.36     1880.69     30.93 o 
   1   5   2      318.27      359.10     16.56 o 
   2   5   2        1.88       -0.77      2.35 o 
   3   5   2      207.77      247.03     17.55 o 
   4   5   2       58.24       47.79      6.52 o 
   5   5   2      423.25      424.37     25.07 o 
   6   5   2      683.94      707.42     34.67 o 
   7   5   2      352.21      343.19     33.12 o 
   8   5   2       11.37        4.72      6.42 o 
   9   5   2       56.14       33.50     19.96 o 
  -9   6   2       19.60       -5.64     18.02 o 
  -8   6   2       90.92      125.24     35.72 o 
  -7   6   2        1.94        4.67      2.14 o 
  -6   6   2       14.77       24.81      5.07 o 
  -5   6   2        4.71        6.82      2.49 o 
  -4   6   2        2.67       -0.38      2.66 o 
  -3   6   2      104.63      132.14     14.90 o 
  -2   6   2        0.07        1.11      1.06 o 
  -1   6   2     1235.37     1231.38     32.30 o 
   0   6   2        5.09        0.08      1.93 o 
   1   6   2      397.67      331.25     25.00 o 
   2   6   2      198.64      207.62     16.53 o 
   3   6   2       26.55       25.23      8.42 o 
   4   6   2      332.50      358.03     21.85 o 
   5   6   2      260.74      239.83     19.13 o 
   6   6   2       19.72       21.85      5.92 o 
   7   6   2      491.84      481.08     71.20 o 
   8   6   2     2231.71     2073.70    149.88 o 
   9   6   2       78.95       96.45     33.47 o 
  -9   7   2       46.13       64.18     30.68 o 
  -8   7   2        0.07        6.29      9.36 o 
  -7   7   2      245.47      213.01     45.46 o 
  -6   7   2      188.64      179.05     18.41 o 
  -5   7   2      401.82      394.91     29.04 o 
  -4   7   2      195.96      171.44     38.64 o 
  -3   7   2     1068.61     1139.25     47.88 o 
  -2   7   2       71.29       81.48      8.82 o 
  -1   7   2       30.75       17.06     17.01 o 
   0   7   2      156.55      136.97     14.88 o 
   1   7   2     1236.69     1273.95     34.07 o 
   2   7   2       80.20       76.90     12.69 o 
   3   7   2     1015.65      980.12     48.92 o 
   4   7   2       27.17       24.79      5.71 o 
   5   7   2      306.29      350.56     27.64 o 
   6   7   2      177.26      185.78     23.73 o 
   7   7   2       41.80       47.53     12.13 o 
   8   7   2        2.94       50.48     24.00 o 
   9   7   2       59.64        3.29     10.71 o 
  -9   8   2       47.20       26.22     19.57 o 
  -8   8   2       48.72       75.37     28.64 o 
  -7   8   2        6.52       11.72      9.56 o 
  -6   8   2      135.25      110.41     31.17 o 
  -5   8   2      210.34      209.48     23.78 o 
  -4   8   2       28.63       24.46     10.96 o 
  -3   8   2      230.24       20.33     84.02 o 
  -2   8   2        3.31        3.97      2.46 o 
  -1   8   2       12.19       19.41      5.51 o 
   0   8   2      531.35      526.08     32.66 o 
   1   8   2       32.35       29.36      6.23 o 
   2   8   2      271.27      305.30     22.50 o 
   3   8   2      172.89      158.64     21.34 o 
   4   8   2      383.30      354.90     32.13 o 
   5   8   2        0.37        0.08      4.83 o 
   6   8   2       59.90       70.81     28.57 o 
   7   8   2      144.05      181.88     25.35 o 
   8   8   2       24.11       29.61     22.40 o 
  -8   9   2      123.02      120.32     38.47 o 
  -7   9   2        2.39        1.69      8.26 o 
  -6   9   2        0.30        4.52     15.18 o 
  -5   9   2      476.15      469.67     64.38 o 
  -4   9   2        0.96       12.57      6.23 o 
  -3   9   2       51.88       29.36     16.06 o 
  -2   9   2      246.92      247.40     19.16 o 
  -1   9   2        3.22       -2.87      6.14 o 
   0   9   2        2.82        2.50      4.74 o 
   2   9   2      760.74      813.91     41.92 o 
   3   9   2       58.30       54.07     13.00 o 
   4   9   2      544.76      509.97     40.70 o 
   5   9   2      182.06      195.58     26.37 o 
   6   9   2       25.17       10.63      6.18 o 
   7   9   2       41.06       39.52     19.81 o 
   8   9   2        0.65       11.90     16.05 o 
  -7  10   2        8.74      -14.40     14.40 o 
  -6  10   2       59.07       73.38     27.02 o 
  -5  10   2      223.05      216.45     44.76 o 
  -4  10   2        6.83       -1.23      6.42 o 
  -3  10   2      501.11      487.56     60.53 o 
  -2  10   2       11.94       10.27      4.91 o 
  -1  10   2      107.42      127.36     32.15 o 
   1  10   2      496.94      483.79     50.61 o 
   2  10   2       94.23       33.48     80.11 o 
   3  10   2       83.03       76.76     15.06 o 
   4  10   2      136.02      123.89     13.90 o 
   5  10   2        5.47       11.20     31.75 o 
   6  10   2      327.97      464.64     70.45 o 
   7  10   2        3.63        8.85     15.64 o 
  -7  11   2       87.25       50.06     27.00 o 
  -6  11   2      148.32      174.10     44.19 o 
  -5  11   2       92.80      104.02     33.00 o 
  -4  11   2       66.05       81.44     28.55 o 
  -3  11   2      347.85      462.72     61.85 o 
  -2  11   2      291.39      264.66     28.09 o 
  -1  11   2        0.32        9.34      9.79 o 
   0  11   2     1629.15     1915.00    103.32 o 
   1  11   2      298.27      308.31     42.53 o 
   2  11   2       47.73       37.09     18.82 o 
   3  11   2      345.36       55.84    172.65 o 
   4  11   2      123.40      159.29     37.96 o 
   5  11   2      254.05      295.47     53.84 o 
   6  11   2      142.37      192.44     46.44 o 
  -6  12   2       38.85       60.86     26.72 o 
  -5  12   2       74.82       76.77     28.43 o 
  -4  12   2      196.14      212.56     44.83 o 
  -3  12   2       31.02       40.49     18.55 o 
  -2  12   2       40.55       45.61     16.63 o 
  -1  12   2       71.21       91.18     23.86 o 
   0  12   2        2.56        6.02      6.04 o 
   1  12   2        2.34        5.93     12.99 o 
   2  12   2      272.96      258.25     43.75 o 
   3  12   2       84.32       97.35     28.74 o 
   4  12   2       75.17       99.56     30.63 o 
   5  12   2       92.95       92.00     32.75 o 
  -4  13   2        0.02       12.32     17.77 o 
  -3  13   2        0.02       14.94     14.25 o 
  -2  13   2       26.93       22.59     15.98 o 
  -1  13   2        1.58       -8.19      8.96 o 
   0  13   2      200.51      186.58     34.50 o 
   1  13   2        0.42        7.52      9.83 o 
   2  13   2      405.81      498.28     62.41 o 
   3  13   2       55.36       25.09     15.65 o 
   4  13   2      190.83      238.50     50.00 o 
  -2  14   2        7.22       -2.78      9.88 o 
 -10   1   3       45.77       21.01      8.78 o 
  -9   1   3        5.70       -0.26      6.17 o 
  -8   1   3       14.81       10.85      7.70 o 
  -7   1   3       10.10       19.33      6.46 o 
  -6   1   3       81.32       91.19     10.63 o 
  -5   1   3      638.16      663.85     25.13 o 
  -4   1   3      114.56      125.32      9.59 o 
  -3   1   3      185.14      191.05     10.25 o 
  -2   1   3      563.07      575.92     19.25 o 
  -1   1   3     1621.92     1464.76     25.34 o 
   0   1   3     1694.30     1487.86     46.68 o 
   1   1   3      645.65      620.50     28.01 o 
   2   1   3     3662.66     3621.38     54.91 o 
   3   1   3      709.76      765.50     28.61 o 
   4   1   3        0.64        0.69      3.99 o 
   5   1   3       17.08        8.51      3.86 o 
   6   1   3      109.96       97.53     24.65 o 
   7   1   3      396.01      461.38     39.87 o 
   8   1   3      362.70      406.48     39.80 o 
   9   1   3      730.54      726.12     60.82 o 
  10   1   3        0.81        5.78     11.34 o 
 -10   2   3        2.25      -10.41     10.41 o 
  -9   2   3        6.70        8.44      5.40 o 
  -8   2   3       13.27        8.03      5.21 o 
  -7   2   3       30.00       25.60      5.50 o 
  -6   2   3      271.38      260.24     15.36 o 
  -5   2   3      892.54      916.54     23.43 o 
  -4   2   3      247.08      226.82      9.69 o 
  -3   2   3     1296.62     1258.45     24.04 o 
  -2   2   3     5815.58     5589.60    146.91 o 
  -1   2   3      253.06      199.33     19.92 o 
   0   2   3       88.43       79.34      6.13 o 
   1   2   3      152.65      134.01     11.95 o 
   2   2   3        0.02       -2.97      2.97 o 
   3   2   3       13.50       19.52      4.74 o 
   4   2   3      803.48      848.96     33.83 o 
   5   2   3      179.86      171.59     16.86 o 
   6   2   3      356.46      367.58     33.11 o 
   7   2   3       98.20       97.41     17.95 o 
   8   2   3        0.88       -4.90     15.44 o 
   9   2   3        4.60        7.29     10.39 o 
  10   2   3       14.83       14.61     13.02 o 
 -10   3   3      179.11      210.16     48.60 o 
  -9   3   3        7.24       20.07     14.91 o 
  -8   3   3        5.48       -0.95      3.52 o 
  -7   3   3        0.08        2.49      3.20 o 
  -6   3   3      428.37      439.40     20.59 o 
  -5   3   3       25.78       23.93      5.40 o 
  -4   3   3      111.33      122.76      6.61 o 
  -3   3   3       19.23       19.07      2.67 o 
  -2   3   3     1338.53     1363.22     32.82 o 
  -1   3   3       13.00        6.55      4.13 o 
   0   3   3      546.04      594.84     18.33 o 
   1   3   3      130.42      107.74      8.22 o 
   2   3   3      535.42      560.34     23.52 o 
   3   3   3        5.26       20.77      5.46 o 
   4   3   3     2651.98     2683.53     59.94 o 
   5   3   3       98.98       76.46     11.05 o 
   6   3   3       79.85      282.27     54.74 o 
   7   3   3      193.12      176.22     24.29 o 
   8   3   3       17.47        7.34     15.71 o 
   9   3   3      101.81      100.33     32.42 o 
  10   3   3       38.87       58.59     28.52 o 
 -10   4   3       13.48       24.78     20.41 o 
  -9   4   3       63.17       53.87     24.08 o 
  -8   4   3        0.03       -1.48     10.59 o 
  -7   4   3        0.05        0.02      2.26 o 
  -6   4   3        2.09        6.06      4.38 o 
  -5   4   3      143.25      131.64      9.05 o 
  -4   4   3        4.72        5.36      1.74 o 
  -3   4   3      478.18      482.79     18.46 o 
  -2   4   3      917.17      951.24     36.69 o 
  -1   4   3      139.98      121.41      6.43 o 
   0   4   3      171.49      159.58     10.40 o 
   1   4   3     1265.35     1259.53     29.63 o 
   2   4   3      640.00      736.30     24.68 o 
   3   4   3      734.18      808.95     31.89 o 
   4   4   3       11.85        8.05      5.12 o 
   5   4   3       44.17       46.34      8.53 o 
   6   4   3     2913.44     2892.97     73.53 o 
   7   4   3       30.78       18.88     18.47 o 
   8   4   3      139.63      124.82     22.55 o 
   9   4   3        0.04       53.28     24.95 o 
 -10   5   3       73.78       69.04     30.50 o 
  -9   5   3        4.94       11.98      9.29 o 
  -8   5   3      532.98      449.67     64.88 o 
  -7   5   3        8.79        7.25      3.09 o 
  -6   5   3       44.91       57.37      6.42 o 
  -5   5   3        1.15        0.96      1.49 o 
  -4   5   3      158.29      153.18     12.36 o 
  -3   5   3       49.49       56.01     11.74 o 
  -2   5   3       84.04       78.33     10.26 o 
  -1   5   3       55.20       60.98      5.00 o 
   0   5   3     3023.19     3032.70     44.78 o 
   1   5   3      492.57      520.64     20.42 o 
   2   5   3      126.65      137.61     11.18 o 
   3   5   3       50.65       62.89      9.12 o 
   4   5   3      668.51      683.88     31.12 o 
   5   5   3       76.96       94.31     12.51 o 
   6   5   3       12.36        8.17      4.08 o 
   7   5   3        1.23       -6.93      6.93 o 
   8   5   3      702.91      662.71     74.46 o 
   9   5   3       28.04       52.25     25.10 o 
  -9   6   3       17.09       10.11     11.30 o 
  -8   6   3       26.86       -6.01     13.49 o 
  -7   6   3        1.27       -9.62     10.48 o 
  -6   6   3      387.67      405.85     23.49 o 
  -5   6   3      147.11      150.60     31.80 o 
  -4   6   3       64.75       59.10      9.56 o 
  -3   6   3      489.02      572.44     36.29 o 
  -2   6   3      455.27      474.99     35.37 o 
  -1   6   3      453.02      464.29     19.65 o 
   0   6   3        8.46       18.13      4.58 o 
   1   6   3       23.93       13.83      8.73 o 
   2   6   3      232.40      204.29     20.27 o 
   3   6   3      295.80      345.52     28.08 o 
   4   6   3        0.05        1.03      2.77 o 
   5   6   3       42.92       40.41     10.65 o 
   6   6   3      717.88      815.87     39.50 o 
   7   6   3        3.67        6.80      8.42 o 
   8   6   3      613.59      611.94     48.02 o 
   9   6   3       40.72       50.49     20.03 o 
  -9   7   3       26.34       42.40     25.34 o 
  -8   7   3      275.82      258.74     53.42 o 
  -7   7   3      201.93      203.08     44.14 o 
  -6   7   3       28.47       15.98      7.35 o 
  -5   7   3       43.64       56.75     10.88 o 
  -4   7   3      173.27      172.37     18.13 o 
  -3   7   3       58.81       74.63     12.42 o 
  -2   7   3       80.14       72.77      8.30 o 
  -1   7   3       11.18        5.83      5.25 o 
   0   7   3       13.97        9.57      4.32 o 
   1   7   3       69.35       85.23     10.64 o 
   2   7   3      358.00      378.94     29.42 o 
   3   7   3       68.53       69.43     13.72 o 
   4   7   3      362.08      336.84     30.58 o 
   5   7   3       72.77       84.89     10.50 o 
   6   7   3       14.29       16.22      8.56 o 
   7   7   3        7.96       19.29     10.25 o 
   8   7   3       96.84      118.41     37.51 o 
   9   7   3       37.07       70.98     32.26 o 
  -9   8   3        3.50      -20.65     20.65 o 
  -8   8   3        1.07       20.37     15.88 o 
  -7   8   3       16.93       17.70     11.32 o 
  -6   8   3       77.49       95.67     30.40 o 
  -5   8   3       12.18        2.57      5.05 o 
  -4   8   3      299.43      292.73     25.70 o 
  -3   8   3       17.91       22.42      7.62 o 
  -2   8   3       11.57        7.68      4.66 o 
  -1   8   3       99.88      101.26     15.63 o 
   0   8   3       47.33       51.45     10.13 o 
   1   8   3      870.50      883.82     45.04 o 
   2   8   3        1.35        1.37      4.12 o 
   3   8   3       56.20       30.32     11.61 o 
   4   8   3      532.71      521.34     40.23 o 
   5   8   3       53.22       51.45     13.19 o 
   6   8   3       31.10       22.82     10.37 o 
   7   8   3      108.49      112.51     20.07 o 
   8   8   3       61.95       87.20     32.04 o 
  -8   9   3        0.79       17.09     13.31 o 
  -7   9   3       58.46      107.05     34.62 o 
  -6   9   3       99.02      107.30     34.52 o 
  -5   9   3       12.03       18.83      9.84 o 
  -4   9   3       70.59        7.05     38.82 o 
  -3   9   3        0.17       49.89     20.16 o 
  -2   9   3       53.64       59.63      8.57 o 
  -1   9   3      146.68      159.19     14.36 o 
   0   9   3      557.64      611.52     48.42 o 
   1   9   3      260.64      257.55     33.50 o 
   2   9   3       26.84        3.95      5.75 o 
   3   9   3     1216.78     1197.86     72.23 o 
   4   9   3       42.07       68.93     14.95 o 
   5   9   3        0.86       -1.87      4.95 o 
   6   9   3       10.58        7.80      7.31 o 
   7   9   3       76.00       95.99     33.35 o 
   8   9   3       34.57       80.62     33.16 o 
  -7  10   3        0.64       -8.65     10.71 o 
  -6  10   3        1.09        2.69      8.65 o 
  -5  10   3      106.46      117.98     33.35 o 
  -4  10   3        4.87       29.80     21.96 o 
  -3  10   3      121.23      106.99     18.61 o 
  -2  10   3        0.31       -0.20      6.13 o 
  -1  10   3      890.69      893.29     42.95 o 
   0  10   3      433.96      498.09     51.16 o 
   2  10   3       38.35       19.56     11.76 o 
   3  10   3       28.95        2.78      4.89 o 
   4  10   3       59.00       43.12     21.30 o 
   5  10   3      234.83      204.20     28.40 o 
   6  10   3       32.36       45.54     14.03 o 
   7  10   3       13.63       19.52     21.47 o 
  -7  11   3       22.30       63.63     30.00 o 
  -6  11   3       12.13       39.07     25.80 o 
  -5  11   3       10.20       35.10     21.94 o 
  -4  11   3       86.13       75.25     26.72 o 
  -3  11   3       73.59       66.97     23.31 o 
  -2  11   3        5.52        5.71      9.69 o 
  -1  11   3      197.63      212.17     21.95 o 
   0  11   3       18.03       21.00     13.47 o 
   1  11   3      112.71      110.20     16.95 o 
   2  11   3        4.65       27.35     15.91 o 
   3  11   3       44.33       49.84     21.03 o 
   4  11   3        1.38       21.32     11.90 o 
   5  11   3       42.72       27.96     28.77 o 
   6  11   3       11.04       33.66     19.03 o 
  -6  12   3       62.22       73.23     28.27 o 
  -5  12   3       56.73       44.04     22.43 o 
  -4  12   3       43.12      -13.25     13.25 o 
  -3  12   3       38.57       29.74     14.92 o 
  -2  12   3      114.38      155.99     35.77 o 
  -1  12   3        4.20       -8.43     10.28 o 
   0  12   3       17.95       22.90     12.94 o 
   1  12   3      111.02      117.01     18.28 o 
   2  12   3      698.64      715.68     72.51 o 
   3  12   3       27.23       31.84     17.50 o 
   4  12   3       16.77       34.62     16.66 o 
   5  12   3       41.05       53.42     25.28 o 
  -4  13   3      209.80      258.85     51.92 o 
  -3  13   3       10.50       12.02      9.24 o 
  -2  13   3       29.93       47.17     20.90 o 
  -1  13   3        9.28        3.27      6.59 o 
   0  13   3      187.27      232.66     40.24 o 
   1  13   3       72.82       82.69     24.11 o 
   2  13   3       32.20       54.78     21.68 o 
   3  13   3       27.63       22.87     11.90 o 
   4  13   3       50.02       19.98     19.76 o 
  -2  14   3      101.43      133.38     36.92 o 
 -10   0   4       12.23        2.00      6.58 o 
  -9   0   4       43.74       40.43     20.58 o 
  -8   0   4      315.10      331.19     47.74 o 
  -7   0   4      458.11      475.23     52.20 o 
  -6   0   4      457.93      465.35     32.98 o 
  -5   0   4      441.87      418.70     28.22 o 
  -4   0   4     1712.12     1749.10     37.71 o 
  -3   0   4      220.07      209.61     13.24 o 
  -2   0   4      959.21      928.51     19.54 o 
  -1   0   4      758.87      658.81     20.22 o 
   0   0   4     8353.55     8186.33    119.29 o 
   2   0   4     3113.77     2948.84     90.69 o 
   3   0   4     1961.21     2193.62     87.62 o 
   4   0   4     1435.25     1585.69     83.60 o 
   5   0   4        9.71       -0.60      7.77 o 
   9   0   4      100.50      124.54     37.01 o 
  10   0   4        4.78       -2.99     16.77 o 
 -10   1   4       37.40       28.26      7.84 o 
  -9   1   4        2.62        2.84      6.15 o 
  -8   1   4        5.89        4.92     10.37 o 
  -7   1   4        8.18        5.42      3.34 o 
  -6   1   4      335.15      353.95     20.28 o 
  -5   1   4       16.49       11.10      3.57 o 
  -4   1   4      381.84      347.65     11.49 o 
  -3   1   4      163.04      167.80      7.05 o 
  -2   1   4        2.50        3.78      1.09 o 
  -1   1   4      640.98      606.61     16.83 o 
   0   1   4     1072.91      953.01     42.18 o 
   1   1   4       97.70       90.83     10.77 o 
   2   1   4      851.14      826.89     41.90 o 
   3   1   4      384.40      393.46     21.98 o 
   4   1   4      362.81      365.93     23.38 o 
   5   1   4       11.78       10.34      8.33 o 
   6   1   4      789.68      797.41     50.10 o 
   7   1   4       20.25       14.76     10.03 o 
   8   1   4      454.87      466.55     43.80 o 
   9   1   4       23.12       38.19     18.81 o 
  10   1   4       92.47      102.49     30.31 o 
 -10   2   4      101.77       87.95     19.24 o 
  -9   2   4        9.90       -3.51      5.73 o 
  -8   2   4      101.75      118.36     13.79 o 
  -7   2   4       11.77        9.31      3.79 o 
  -6   2   4      305.39      313.23     15.87 o 
  -5   2   4      383.35      428.34     15.00 o 
  -4   2   4      944.15      947.00     22.95 o 
  -3   2   4      961.75      959.01     29.64 o 
  -2   2   4     3441.93     3263.21     60.06 o 
  -1   2   4     1132.06     1103.51     48.27 o 
   0   2   4      556.45      513.17     21.81 o 
   1   2   4     1981.33     1920.31     38.76 o 
   2   2   4       67.72       57.37      7.62 o 
   3   2   4      298.25      311.99     19.40 o 
   4   2   4      458.22      532.42     27.90 o 
   5   2   4      866.03      935.55     40.52 o 
   6   2   4      335.01      321.38     38.60 o 
   7   2   4        2.77        0.30      5.41 o 
   8   2   4       56.09       68.99     29.82 o 
   9   2   4       10.29       15.25      9.28 o 
 -10   3   4        0.52        3.89      7.78 o 
  -9   3   4        8.21        1.42      8.39 o 
  -8   3   4      253.98      263.83     17.99 o 
  -7   3   4       45.79       60.86      9.64 o 
  -6   3   4        3.05        5.75      2.10 o 
  -5   3   4       96.65       96.17      8.14 o 
  -4   3   4      638.22      641.18     18.81 o 
  -3   3   4     1134.25     1193.91     28.11 o 
  -2   3   4     1874.32     1933.43     53.14 o 
  -1   3   4     1738.03     1581.03     33.19 o 
   0   3   4       23.25       25.65      4.27 o 
   1   3   4     1518.88     1500.68     36.22 o 
   2   3   4       21.00       17.49      3.88 o 
   3   3   4      303.00      313.82     25.08 o 
   4   3   4      254.59      297.59     21.05 o 
   5   3   4       24.03       18.74      6.14 o 
   6   3   4        9.94       11.03     14.93 o 
   7   3   4      117.63      104.88     19.61 o 
   8   3   4      183.31      218.82     29.59 o 
   9   3   4       22.06        9.85     14.47 o 
 -10   4   4      158.40      165.78     43.74 o 
  -9   4   4       27.45       26.94     13.25 o 
  -8   4   4      182.01      188.61     40.52 o 
  -7   4   4       15.10        9.24      5.28 o 
  -6   4   4        1.93        8.56      3.13 o 
  -5   4   4       41.74       42.52      6.75 o 
  -4   4   4      636.67      693.36     39.63 o 
  -3   4   4      104.87      120.47     12.57 o 
  -2   4   4     2986.35     2940.88     63.93 o 
  -1   4   4       19.75       20.93      4.69 o 
   0   4   4       95.16      113.53      9.54 o 
   1   4   4      481.89      461.52     18.78 o 
   2   4   4     1002.57     1077.45     31.30 o 
   3   4   4     1097.13     1088.37     38.78 o 
   4   4   4       24.88       34.30     17.86 o 
   5   4   4      537.98      543.44     30.80 o 
   6   4   4     1679.69     1732.34     73.95 o 
   7   4   4       70.33       79.07     17.48 o 
   8   4   4        3.43      103.22     20.52 o 
   9   4   4       83.81       79.80     19.86 o 
 -10   5   4       35.99       11.79      9.63 o 
  -9   5   4        7.92       18.38     19.56 o 
  -8   5   4      230.92      226.65     46.88 o 
  -7   5   4        5.86        0.26      7.64 o 
  -6   5   4      216.69      254.61     19.94 o 
  -5   5   4      119.93      106.94     25.40 o 
  -4   5   4       64.63       49.37      8.48 o 
  -3   5   4       39.18       23.09      4.81 o 
  -2   5   4     1330.81      750.44    675.64 o 
  -1   5   4     1529.24     1633.00     35.01 o 
   0   5   4     3903.32     4020.48     58.91 o 
   1   5   4      630.97      647.21     23.57 o 
   2   5   4       73.75       32.20     20.84 o 
   3   5   4       43.09       14.86     18.56 o 
   4   5   4      663.67      639.02     31.43 o 
   5   5   4      317.45      360.45     25.34 o 
   6   5   4      255.30      252.53     28.65 o 
   7   5   4       39.32       41.64     15.01 o 
   8   5   4      662.64      596.45     48.82 o 
   9   5   4      286.65      302.48     60.14 o 
  -9   6   4       23.83       54.97     26.97 o 
  -8   6   4        7.09       14.78     16.01 o 
  -7   6   4       62.54       48.97     22.90 o 
  -6   6   4      786.61      816.71     81.00 o 
  -5   6   4       18.41       19.18     17.57 o 
  -4   6   4      289.86      276.03     19.15 o 
  -3   6   4       26.88       34.01      6.75 o 
  -2   6   4      500.33      486.98     35.55 o 
  -1   6   4      711.50      717.00     19.89 o 
   0   6   4      679.70      744.55     27.27 o 
   1   6   4       54.48       49.57      8.21 o 
   2   6   4       87.48       84.90     13.71 o 
   3   6   4      786.22      820.72     37.15 o 
   4   6   4       26.07       19.32     10.40 o 
   5   6   4       70.79       71.19     11.43 o 
   6   6   4       37.25       28.84      6.55 o 
   7   6   4      145.71      162.82     39.33 o 
   8   6   4      349.05      362.34     38.23 o 
   9   6   4       73.61       65.35     31.16 o 
  -9   7   4        0.26        4.46     11.61 o 
  -8   7   4       14.12       14.29     15.16 o 
  -7   7   4       80.43      124.26     32.39 o 
  -6   7   4      211.10      196.61     40.90 o 
  -5   7   4        2.87        6.53      9.05 o 
  -4   7   4      224.77      268.37     22.41 o 
  -3   7   4      139.34      131.42     15.80 o 
  -2   7   4       84.10       85.33     16.34 o 
  -1   7   4        1.77        4.21      2.94 o 
   0   7   4      650.08      659.41     24.66 o 
   1   7   4      271.54      199.04     42.70 o 
   2   7   4     1261.82     1252.82     54.50 o 
   3   7   4     1393.59     1451.05     50.91 o 
   4   7   4        5.26        4.46      5.24 o 
   5   7   4      365.08      405.12     33.75 o 
   6   7   4       20.68       19.96      5.06 o 
   7   7   4        3.05       -2.21      7.67 o 
   8   7   4       42.00       22.01     17.16 o 
  -9   8   4        3.98       -7.15     14.01 o 
  -8   8   4        0.30       -4.47      5.80 o 
  -7   8   4       86.25       84.87     30.63 o 
  -6   8   4       13.02        2.82      9.47 o 
  -5   8   4      478.32      474.30     30.14 o 
  -4   8   4     1112.33     1185.46     86.24 o 
  -3   8   4     1246.58     1291.94     53.23 o 
  -2   8   4       70.58       19.38     36.09 o 
  -1   8   4        0.00        0.53      3.27 o 
   0   8   4      283.89      285.49     17.12 o 
   1   8   4      589.70      625.04     38.46 o 
   2   8   4      582.91      579.84     32.24 o 
   3   8   4       14.64       19.15      7.82 o 
   4   8   4       73.35      113.97     19.48 o 
   5   8   4      539.95      488.49     41.29 o 
   6   8   4       51.34       57.41     16.21 o 
   7   8   4        1.32        2.57      4.87 o 
   8   8   4       11.44       84.31     35.21 o 
  -8   9   4       15.70        4.12      9.32 o 
  -7   9   4       80.24       69.43     28.01 o 
  -6   9   4       13.08        5.96      8.03 o 
  -5   9   4        1.51        2.20     10.76 o 
  -4   9   4       15.53        6.48      6.23 o 
  -3   9   4      403.62      352.03     30.27 o 
  -2   9   4        4.47        7.22      3.45 o 
  -1   9   4      612.09      618.24     28.80 o 
   0   9   4      145.10      149.14     23.80 o 
   1   9   4      451.08      409.37     32.50 o 
   2   9   4        1.36       -2.13      5.87 o 
   3   9   4        0.92        2.28      5.02 o 
   4   9   4       12.79       21.78     18.81 o 
   5   9   4        2.20       11.79     14.91 o 
   6   9   4       61.05       57.02     15.76 o 
   7   9   4        5.38        0.61     11.91 o 
  -7  10   4      215.69      242.89     54.59 o 
  -6  10   4      129.22      112.01     32.37 o 
  -5  10   4       64.90       69.84     27.59 o 
  -4  10   4       25.30       32.70     16.78 o 
  -3  10   4        2.30       -3.90     10.32 o 
  -2  10   4      782.55      723.12     67.65 o 
  -1  10   4       71.47       65.10     11.53 o 
   0  10   4      130.56      144.71     28.18 o 
   1  10   4       44.77       37.46     12.90 o 
   2  10   4       13.15       14.30      8.78 o 
   3  10   4       41.99       44.81     18.14 o 
   4  10   4       40.37       40.36     13.10 o 
   5  10   4      195.20      268.83     32.99 o 
   6  10   4        1.63       -0.65      6.72 o 
   7  10   4      134.79      166.89     43.54 o 
  -7  11   4        2.68       -3.66      9.63 o 
  -6  11   4       15.09       13.72     15.77 o 
  -5  11   4        9.66       35.44     18.84 o 
  -4  11   4      107.00      149.56     39.29 o 
  -3  11   4        1.26        5.76      8.57 o 
  -2  11   4      352.79      380.48     53.41 o 
  -1  11   4       20.12       12.87      4.94 o 
   0  11   4       45.30       46.96     17.20 o 
   1  11   4      367.09      356.44     32.29 o 
   2  11   4      111.84      116.12     18.46 o 
   3  11   4      229.23      270.73     32.64 o 
   4  11   4        6.05        5.61      8.98 o 
   5  11   4        6.49        6.63     16.84 o 
   6  11   4       82.44       87.90     32.97 o 
  -6  12   4       45.14       70.84     31.31 o 
  -5  12   4       19.13        6.47     10.55 o 
  -4  12   4      604.78      678.11     82.46 o 
  -3  12   4       90.24      126.13     34.75 o 
  -2  12   4       75.89      104.12     29.13 o 
  -1  12   4       11.95       21.04     14.74 o 
   0  12   4        9.07       48.87     25.45 o 
   1  12   4       54.63       79.39     21.54 o 
   2  12   4      243.52      266.53     28.77 o 
   3  12   4      151.42      164.29     36.83 o 
   4  12   4       98.82       84.26     30.59 o 
   5  12   4      209.55      283.55     56.29 o 
  -4  13   4      248.60      298.71     58.09 o 
  -3  13   4        0.02        6.08      9.86 o 
  -2  13   4        0.78      -12.42     12.42 o 
  -1  13   4        3.34       13.54     11.16 o 
   0  13   4        5.11      -14.46     14.46 o 
   2  13   4      116.73      139.08     33.16 o 
   3  13   4       38.32       49.57     21.88 o 
   4  13   4      142.05      133.75     36.87 o 
  -2  14   4       55.62       83.21     27.95 o 
  -1  14   4       34.96       56.51     22.96 o 
 -10   1   5       60.07       76.10     18.67 o 
  -9   1   5        4.15        2.63      7.19 o 
  -8   1   5      126.29      119.96     15.08 o 
  -7   1   5        0.11       -1.32      2.88 o 
  -6   1   5     1021.17     1076.50     25.41 o 
  -5   1   5      389.30      385.90     13.55 o 
  -4   1   5      245.92      255.74     11.13 o 
  -3   1   5      380.45      374.61     11.89 o 
  -2   1   5     1277.54     1282.69     20.31 o 
  -1   1   5       13.13       12.46      3.21 o 
   0   1   5     2492.91     2541.37     75.75 o 
   1   1   5       26.84       25.64      6.23 o 
   2   1   5      129.83      120.33     15.04 o 
   3   1   5      463.38      447.17     24.43 o 
   4   1   5      694.55      719.49     33.97 o 
   5   1   5       39.04       38.24     10.89 o 
   6   1   5       42.55       67.14     14.79 o 
   7   1   5      200.04      172.11     36.10 o 
   8   1   5      132.90      150.27     38.06 o 
   9   1   5       41.72       21.76     14.50 o 
  10   1   5        0.92       13.70     19.21 o 
 -10   2   5        7.50       19.64      8.60 o 
  -9   2   5      541.84      472.95     41.79 o 
  -8   2   5       58.12       58.50      9.08 o 
  -7   2   5        8.47        7.21      3.77 o 
  -6   2   5      258.95      255.85     10.13 o 
  -5   2   5       23.18       19.34      3.92 o 
  -4   2   5       17.23       14.94      5.20 o 
  -3   2   5      314.05      293.98     17.03 o 
  -2   2   5      184.58      175.48     10.85 o 
  -1   2   5      764.38      711.77     41.59 o 
   0   2   5      636.25      659.94     26.87 o 
   1   2   5     1615.89     1541.12     46.10 o 
   2   2   5       70.97       84.34     10.34 o 
   3   2   5      985.16     1018.30     36.69 o 
   4   2   5      492.63      480.35     27.58 o 
   5   2   5     1001.81     1044.82     44.23 o 
   6   2   5       52.73       46.46     14.82 o 
   7   2   5       62.32       57.20     14.49 o 
   8   2   5      329.01      275.85     34.57 o 
   9   2   5       32.92       21.23     14.36 o 
 -10   3   5      105.00       72.80     22.88 o 
  -9   3   5      160.10      159.21     24.02 o 
  -8   3   5       75.34       65.80     14.09 o 
  -7   3   5       21.19       15.14      3.52 o 
  -6   3   5        2.48        7.08      2.90 o 
  -5   3   5      274.12      305.45     17.00 o 
  -4   3   5      307.13      336.61     19.36 o 
  -3   3   5      382.72      442.61     18.51 o 
  -2   3   5      600.24      599.08     41.06 o 
  -1   3   5     1894.73     1937.37     48.78 o 
   0   3   5     1114.03     1121.80     36.80 o 
   1   3   5      294.45      284.38     16.64 o 
   2   3   5     1411.43     1503.98     37.04 o 
   3   3   5      963.49      986.24     46.12 o 
   4   3   5       27.00       35.34      9.27 o 
   5   3   5       63.45       54.20     10.51 o 
   6   3   5        1.05        4.91     12.27 o 
   7   3   5      395.39      384.64     38.55 o 
   8   3   5        2.18       20.06      8.94 o 
   9   3   5      127.41      128.46     23.94 o 
 -10   4   5        8.66       34.97     20.66 o 
  -9   4   5      472.15      455.99     68.17 o 
  -8   4   5       46.78       39.74     19.01 o 
  -7   4   5       30.24       39.73      7.12 o 
  -6   4   5       26.04       17.25      9.36 o 
  -5   4   5        4.82        2.14      3.07 o 
  -4   4   5       28.23       24.05      4.28 o 
  -3   4   5       65.06       70.12      6.33 o 
  -2   4   5      156.47      166.82     25.30 o 
  -1   4   5        7.41        2.61      2.84 o 
   0   4   5      440.18      409.68     18.57 o 
   1   4   5      569.58      561.76     21.61 o 
   2   4   5      202.39      215.63     14.64 o 
   3   4   5       17.52        7.23      4.05 o 
   4   4   5        2.93        4.10      2.76 o 
   5   4   5      346.05      348.38     25.35 o 
   6   4   5       43.96       42.76     12.67 o 
   7   4   5       32.27       16.82     10.66 o 
   8   4   5      121.94      115.57     22.20 o 
   9   4   5      223.53      247.33     33.75 o 
 -10   5   5       76.54       98.92     36.43 o 
  -9   5   5       13.96       20.47     16.13 o 
  -8   5   5       23.93       36.12     18.49 o 
  -7   5   5      180.62      249.09     46.43 o 
  -6   5   5       19.64        0.54     10.47 o 
  -5   5   5      114.06      129.98     29.72 o 
  -4   5   5        1.49       -7.29      8.43 o 
  -3   5   5       97.85      165.39     16.54 o 
  -2   5   5       74.06       72.96     12.43 o 
  -1   5   5       17.49       18.87      7.85 o 
   0   5   5      834.80      783.36     27.36 o 
   1   5   5      427.05      503.47     24.38 o 
   2   5   5       44.94       37.38      7.84 o 
   3   5   5        0.02        2.60      4.78 o 
   4   5   5      124.40       99.66     12.62 o 
   5   5   5      119.20      125.91     15.34 o 
   6   5   5      168.37      184.65     25.29 o 
   7   5   5       25.41       22.66      9.91 o 
   8   5   5       46.74       33.89     12.46 o 
   9   5   5       30.80       -5.79      7.76 o 
  -9   6   5        5.97      -14.72     18.18 o 
  -8   6   5       40.31       53.02     22.86 o 
  -7   6   5       29.96       45.87     19.72 o 
  -6   6   5      201.50      165.04     36.94 o 
  -5   6   5       71.95       57.11     21.14 o 
  -4   6   5       22.28       14.12      6.75 o 
  -3   6   5      424.94      482.39     26.19 o 
  -2   6   5      132.37      146.21     19.59 o 
  -1   6   5      710.96      690.26     29.35 o 
   0   6   5      369.67      359.60     19.46 o 
   1   6   5      118.62      126.93     13.15 o 
   2   6   5      573.74      592.48     37.28 o 
   3   6   5        5.11       -1.37      5.26 o 
   4   6   5     1092.73     1044.88     45.13 o 
   5   6   5     1839.29     1923.32     61.41 o 
   6   6   5       18.63       23.32      9.14 o 
   7   6   5       59.78       52.20     14.04 o 
   8   6   5       48.34       26.11      9.00 o 
   9   6   5       28.42       -3.37      7.85 o 
  -9   7   5       10.05      -10.24     10.24 o 
  -8   7   5       12.88        8.45     11.05 o 
  -7   7   5      127.96      142.40     38.67 o 
  -6   7   5       36.10       28.29     13.88 o 
  -5   7   5      147.27      159.83     35.19 o 
  -4   7   5      119.90      116.06     13.68 o 
  -3   7   5      348.90      387.61     26.53 o 
  -2   7   5       74.30       74.84     12.27 o 
  -1   7   5     1459.35     1508.58     53.91 o 
   0   7   5      299.19      301.39     18.85 o 
   1   7   5       90.26       45.61     19.02 o 
   2   7   5       99.29       91.71     15.73 o 
   3   7   5      653.61      646.91     43.20 o 
   4   7   5      463.93      413.34     35.84 o 
   5   7   5        0.66       -4.41      5.67 o 
   6   7   5        0.14       -9.42     13.30 o 
   7   7   5       58.63       50.23     15.70 o 
   8   7   5       15.15        8.64     12.16 o 
  -9   8   5        0.57       -7.44     15.22 o 
  -8   8   5       13.13       47.91     26.64 o 
  -7   8   5        0.04      -10.88     10.88 o 
  -6   8   5       15.33       33.67     22.32 o 
  -5   8   5      158.92      166.51     38.99 o 
  -4   8   5       29.76       20.76      7.96 o 
  -3   8   5        6.13        4.20      2.60 o 
  -2   8   5       51.18        6.00     32.87 o 
  -1   8   5      180.48      203.91     22.70 o 
   0   8   5      358.39      370.09     21.89 o 
   1   8   5       72.24       86.15     15.42 o 
   2   8   5      376.77      421.76     61.68 o 
   3   8   5      907.03      956.86     54.61 o 
   4   8   5      674.88      716.46     49.07 o 
   5   8   5        0.49       -8.01      8.01 o 
   6   8   5        1.12       -7.77      7.77 o 
   7   8   5        7.26        3.04      9.91 o 
   8   8   5       35.19       25.79     14.04 o 
  -8   9   5        1.36        9.64      8.69 o 
  -7   9   5       61.05       75.16     28.19 o 
  -6   9   5        9.87       27.95     19.81 o 
  -5   9   5       94.35      104.06     31.16 o 
  -4   9   5      502.04      479.96     33.57 o 
  -3   9   5        0.54       -3.74      4.01 o 
  -2   9   5      365.11      341.36     47.06 o 
  -1   9   5      418.55      405.08     23.13 o 
   0   9   5      531.84      491.13     23.58 o 
   1   9   5       59.51       39.50     10.67 o 
   2   9   5     1080.68     1051.30     57.12 o 
   3   9   5        0.33        4.17      6.89 o 
   4   9   5      196.05      209.09     39.64 o 
   5   9   5        5.83       -0.16      4.41 o 
   6   9   5        7.83       -4.19      8.36 o 
   7   9   5      142.31      152.76     41.39 o 
  -7  10   5        7.62        7.84     12.73 o 
  -6  10   5      224.66      185.13     44.29 o 
  -5  10   5        1.08       21.24     19.05 o 
  -4  10   5       49.46       54.34     25.04 o 
  -3  10   5      167.03      155.45     34.28 o 
  -2  10   5       71.30       70.70     23.02 o 
  -1  10   5        0.18        2.68      3.69 o 
   0  10   5      205.27      214.66     35.75 o 
   1  10   5        2.92       -1.52      3.78 o 
   2  10   5       58.88       57.69     14.28 o 
   3  10   5      159.13      153.80     24.00 o 
   4  10   5      149.98      148.64     31.81 o 
   5  10   5        0.04       20.46     78.87 o 
   6  10   5       67.00       77.90     18.87 o 
  -7  11   5       17.42      -19.78     19.78 o 
  -6  11   5        8.37       23.47     17.98 o 
  -5  11   5       37.11       27.04     11.99 o 
  -4  11   5        4.73        8.50     16.23 o 
  -3  11   5      180.45      232.94     45.03 o 
  -2  11   5      718.74      743.42     75.24 o 
  -1  11   5      152.18      141.50     17.41 o 
   0  11   5      443.12      455.28     53.94 o 
   1  11   5      203.71      225.80     25.54 o 
   2  11   5        1.90        4.92      5.86 o 
   3  11   5       18.43       11.02      4.94 o 
   4  11   5        3.85       -1.90     15.89 o 
   5  11   5       54.10       93.27     19.03 o 
   6  11   5        1.12      -15.36     15.36 o 
  -6  12   5       21.19       31.39     23.80 o 
  -5  12   5       45.85       43.83     19.87 o 
  -4  12   5       98.24      130.14     35.90 o 
  -3  12   5       43.18       47.67     19.40 o 
  -2  12   5      178.77      166.33     37.01 o 
  -1  12   5       30.74       55.25     21.63 o 
   0  12   5        0.39        1.80      5.12 o 
   1  12   5        0.83        8.84      3.89 o 
   2  12   5        0.34      -35.71     41.96 o 
   3  12   5        1.65       21.25     14.14 o 
   4  12   5       29.74       17.02     14.15 o 
   5  12   5       47.18       49.70     17.18 o 
  -4  13   5       95.05       97.95     35.38 o 
  -3  13   5        7.55        1.21      6.37 o 
  -2  13   5      139.73      169.20     39.35 o 
  -1  13   5        0.03       -9.88      9.88 o 
   0  13   5       25.20       44.02     18.48 o 
   2  13   5       75.76       81.40     24.92 o 
   3  13   5      105.92       97.16     30.53 o 
  -2  14   5        1.05       11.28     11.05 o 
  -1  14   5        2.20       33.43     17.59 o 
 -10   0   6      376.25      420.87     60.88 o 
  -9   0   6       26.83       65.54     23.99 o 
  -8   0   6       75.54       38.08     15.12 o 
  -7   0   6        2.29        3.29      6.69 o 
  -6   0   6     1027.55     1066.61     35.95 o 
  -5   0   6      211.28      187.66     16.26 o 
  -4   0   6     4355.64     4410.36     71.59 o 
  -3   0   6     1794.13     1810.43     33.83 o 
  -2   0   6       25.98       27.81      5.42 o 
  -1   0   6     2843.71     2685.37     53.34 o 
   0   0   6     3188.33     3219.18     92.04 o 
   1   0   6      123.51      137.45     22.12 o 
   2   0   6      121.85      150.01     22.69 o 
   3   0   6       41.50       56.90     15.64 o 
   4   0   6      767.46      798.48     63.18 o 
   8   0   6       71.60       51.57     22.46 o 
   9   0   6       68.34       55.18     28.86 o 
 -10   1   6      136.32      128.96     23.41 o 
  -9   1   6       66.11       82.43     17.76 o 
  -8   1   6      234.60      228.40     20.78 o 
  -7   1   6       85.77       80.49      7.75 o 
  -6   1   6        9.50        9.42      2.60 o 
  -5   1   6       70.43       58.71      6.15 o 
  -4   1   6       54.88       55.75      5.26 o 
  -3   1   6      385.59      370.72     10.23 o 
  -2   1   6     2204.36     2202.97     30.48 o 
  -1   1   6       35.50       26.12      4.96 o 
   0   1   6      547.89      482.60     36.30 o 
   1   1   6     1149.64     1220.40     63.12 o 
   2   1   6     2359.42     2450.72     67.64 o 
   3   1   6     1507.69     1532.25     47.10 o 
   4   1   6       30.18       39.92      8.93 o 
   5   1   6      148.53      140.52     31.94 o 
   6   1   6       32.76       28.15     11.46 o 
   7   1   6       60.78       51.67     18.08 o 
   8   1   6       18.28       13.28     11.59 o 
   9   1   6       15.87       -0.13      8.08 o 
 -10   2   6       63.08       43.43     21.13 o 
  -9   2   6      607.69      568.63     74.64 o 
  -8   2   6       74.63       90.72     11.16 o 
  -7   2   6      156.35      161.22      8.72 o 
  -6   2   6      239.96      216.87     18.08 o 
  -5   2   6       48.43       38.58      9.11 o 
  -4   2   6        5.91        1.02      3.71 o 
  -3   2   6      144.77      123.18      8.82 o 
  -2   2   6     1658.47     1702.32     33.41 o 
  -1   2   6       19.49       28.37      7.13 o 
   0   2   6      319.43      290.73     29.50 o 
   1   2   6     1110.52     1183.24     44.91 o 
   2   2   6      632.59      675.81     29.79 o 
   3   2   6        6.53        8.94      6.23 o 
   4   2   6      234.51      234.38     24.41 o 
   5   2   6      564.27      555.95     41.66 o 
   6   2   6       51.83       33.14     28.93 o 
   7   2   6        4.69       15.74     10.31 o 
   8   2   6       44.17       43.20     19.89 o 
   9   2   6       52.62       34.23     20.31 o 
 -10   3   6        9.38       -0.21      7.27 o 
  -9   3   6      652.67      664.31     48.54 o 
  -8   3   6      111.06      116.57     28.51 o 
  -7   3   6      930.48     1000.39     50.70 o 
  -6   3   6       69.96       78.19     15.40 o 
  -5   3   6       65.07       90.47     10.35 o 
  -4   3   6       72.34       94.22      9.37 o 
  -3   3   6      110.57      132.01      9.86 o 
  -2   3   6        7.79       13.32      5.43 o 
  -1   3   6        0.12        3.23      5.64 o 
   0   3   6     1837.88     1917.04     51.23 o 
   1   3   6      497.40      530.73     56.78 o 
   2   3   6      629.43      530.57     63.61 o 
   3   3   6     1090.39     1271.95     54.58 o 
   4   3   6        0.50        0.21      4.29 o 
   5   3   6       40.70       11.73     11.30 o 
   6   3   6       22.78      109.29     36.81 o 
   7   3   6       34.24       45.18     14.42 o 
   8   3   6      131.35      116.87     30.43 o 
   9   3   6       56.61      105.42     30.74 o 
 -10   4   6        1.57       26.27     17.82 o 
  -9   4   6        2.67        9.73      6.77 o 
  -8   4   6      263.05      251.76     26.38 o 
  -7   4   6      568.73      607.49     37.29 o 
  -6   4   6      406.90      354.88     25.34 o 
  -5   4   6       61.28       51.75      7.30 o 
  -4   4   6        1.18        4.11      2.43 o 
  -3   4   6      326.50      340.63     16.82 o 
  -2   4   6       21.32       40.14      9.62 o 
  -1   4   6      101.27      117.07     11.75 o 
   0   4   6      881.36      911.54     37.14 o 
   1   4   6      790.25      832.53     31.04 o 
   2   4   6      606.31      407.21    215.82 o 
   3   4   6      433.20      475.50     33.84 o 
   4   4   6       49.94       45.19     10.18 o 
   5   4   6      212.82      231.53     27.23 o 
   6   4   6      408.02      410.23     38.72 o 
   7   4   6      728.61      741.54     54.78 o 
   8   4   6      146.28      161.61     26.79 o 
   9   4   6       18.83       32.72     13.63 o 
 -10   5   6       30.99       27.27     19.09 o 
  -9   5   6      138.91      131.87     38.06 o 
  -8   5   6      347.74      421.77     63.76 o 
  -7   5   6      183.07      167.71     37.72 o 
  -6   5   6       66.02       78.94     25.13 o 
  -5   5   6      374.13      409.25     52.00 o 
  -4   5   6      165.30      168.00     29.75 o 
  -3   5   6      334.47      364.40     19.24 o 
  -2   5   6        5.81        5.38      2.69 o 
  -1   5   6     1708.21     1899.32     49.49 o 
   0   5   6      782.18      800.03     36.36 o 
   1   5   6     1793.07     1837.97     48.16 o 
   2   5   6       66.86       67.33     12.47 o 
   3   5   6       38.76       29.65     11.48 o 
   4   5   6       38.46       35.67     15.94 o 
   5   5   6       44.54       43.83     13.87 o 
   6   5   6      445.89      464.00     47.79 o 
   7   5   6      174.21      154.93     25.24 o 
   8   5   6       57.58       65.05     18.78 o 
   9   5   6       20.65       16.98     15.71 o 
  -9   6   6        0.19        5.81     14.76 o 
  -8   6   6        2.11        5.06      7.73 o 
  -7   6   6      307.67      307.40     53.07 o 
  -6   6   6        1.95       26.46     14.11 o 
  -5   6   6      395.66      429.86     56.21 o 
  -4   6   6        6.21        7.06      3.05 o 
  -3   6   6      584.58      582.17     28.59 o 
  -2   6   6       63.59       50.38     11.64 o 
  -1   6   6      602.78      643.22     30.08 o 
   0   6   6      100.23      112.19     11.29 o 
   1   6   6     1694.13     1728.33     83.01 o 
   2   6   6      408.63      382.92     25.62 o 
   3   6   6      119.68      134.62     20.26 o 
   4   6   6      556.40      598.84     42.80 o 
   5   6   6      324.63      328.26     33.57 o 
   6   6   6      260.92      238.11     30.31 o 
   7   6   6      335.24      355.81     38.61 o 
   8   6   6        1.21        9.76      9.76 o 
  -9   7   6       21.30       26.07     20.04 o 
  -8   7   6        2.17      -17.48     17.48 o 
  -7   7   6      159.30       93.79     32.53 o 
  -6   7   6       57.47       49.00     21.20 o 
  -5   7   6       20.86       30.96     15.95 o 
  -4   7   6       13.40       19.30      5.25 o 
  -3   7   6       11.63       13.49      6.14 o 
  -2   7   6      916.83      920.55     43.57 o 
  -1   7   6       47.53       38.45      7.66 o 
   0   7   6      379.48      385.15     21.84 o 
   1   7   6      158.28      164.37     20.05 o 
   2   7   6     1355.46     1290.82     58.96 o 
   3   7   6       13.47       15.30     10.71 o 
   4   7   6      873.41      932.94     55.52 o 
   5   7   6        1.59        5.14      6.22 o 
   6   7   6      101.58      112.65     21.45 o 
   7   7   6       94.11       44.28     72.49 o 
   8   7   6        0.48       -7.91     11.70 o 
  -9   8   6       24.79       28.45     13.51 o 
  -8   8   6        2.94       18.79     15.61 o 
  -7   8   6       59.47       93.81     32.65 o 
  -6   8   6       40.11       58.50     24.13 o 
  -5   8   6      430.52      429.62     60.71 o 
  -4   8   6      523.93      472.86     29.27 o 
  -3   8   6       64.53       72.94     12.48 o 
  -2   8   6       58.26       25.04     38.85 o 
  -1   8   6        2.64        3.65      4.65 o 
   0   8   6       36.45       33.77      6.81 o 
   1   8   6      112.43       93.21     15.73 o 
   2   8   6      620.58      637.15     43.20 o 
   3   8   6       83.14      107.17     19.74 o 
   4   8   6        1.28        7.20      9.46 o 
   5   8   6       42.32       35.08     13.76 o 
   6   8   6       31.65       33.07     12.60 o 
   7   8   6       48.15       19.76     22.17 o 
  -8   9   6       28.70       29.56     21.22 o 
  -7   9   6       44.88       55.31     25.30 o 
  -6   9   6        0.03        9.35     11.67 o 
  -5   9   6       63.44       87.99     28.44 o 
  -4   9   6      228.62      226.85     43.64 o 
  -3   9   6        8.59        3.34     15.23 o 
  -2   9   6      679.01      758.04     71.02 o 
  -1   9   6      170.19      196.76     34.36 o 
   0   9   6      483.67      481.49     28.50 o 
   1   9   6        6.29        8.81      9.98 o 
   2   9   6      112.72       95.46     17.75 o 
   3   9   6      132.78      170.78     54.25 o 
   4   9   6       13.11        7.40      5.32 o 
   5   9   6       81.87       77.28     16.93 o 
   6   9   6      154.97      156.70     25.72 o 
   7   9   6       16.35        6.15     18.87 o 
  -7  10   6        9.55       22.62     19.38 o 
  -6  10   6      167.65      179.37     44.92 o 
  -5  10   6       85.25      114.85     34.02 o 
  -4  10   6       14.83       25.82     15.74 o 
  -3  10   6      144.95      136.70     33.27 o 
  -2  10   6      309.39      292.64     45.96 o 
  -1  10   6      233.20      236.29     39.61 o 
   0  10   6      430.28      374.28     29.71 o 
   1  10   6        1.57        2.23      3.26 o 
   2  10   6       37.68       21.57     11.30 o 
   3  10   6       52.23       42.84     22.10 o 
   4  10   6       76.71       85.78     23.43 o 
   5  10   6       76.76       78.04     19.44 o 
   6  10   6      165.32      157.42     27.53 o 
  -6  11   6       58.96       75.71     29.72 o 
  -5  11   6        8.50      -19.87     19.87 o 
  -4  11   6       14.98       24.21     14.09 o 
  -3  11   6       23.97       17.94     13.76 o 
  -2  11   6        6.14        7.78      8.46 o 
  -1  11   6      187.07      198.48     38.08 o 
   0  11   6       23.50       58.24     20.02 o 
   1  11   6       58.02       71.80     15.73 o 
   2  11   6        0.10       -1.81      3.43 o 
   3  11   6       34.75       16.78      7.97 o 
   4  11   6       21.57        7.93     17.98 o 
   5  11   6       52.19       44.44     17.64 o 
  -5  12   6        3.71       -3.40     11.51 o 
  -4  12   6        7.27       21.87     15.06 o 
  -3  12   6       31.87       58.02     24.50 o 
  -2  12   6       24.23       35.63     18.44 o 
  -1  12   6        0.17        4.68      5.61 o 
   0  12   6       65.89       61.79     21.46 o 
   1  12   6        0.37        1.71      6.69 o 
   2  12   6      175.80      190.93     48.37 o 
   3  12   6       21.57       23.21     10.37 o 
   4  12   6       29.48       25.50     10.77 o 
  -4  13   6        0.48       -0.53     15.18 o 
  -3  13   6      146.89      205.69     46.34 o 
  -2  13   6       39.46       26.91     13.40 o 
  -1  13   6        6.64       22.67     15.80 o 
   0  13   6        8.55        7.32     12.20 o 
   1  13   6       49.94       50.13     20.14 o 
   3  13   6        2.13      -11.61     11.61 o 
  -1  14   6        2.68       22.30     15.02 o 
 -10   1   7      145.22      135.35     24.60 o 
  -9   1   7      157.53      141.21     23.42 o 
  -8   1   7      173.07      165.96     22.96 o 
  -7   1   7        0.04       -0.30      2.45 o 
  -6   1   7      239.62      242.03     13.35 o 
  -5   1   7      396.08      388.56     15.66 o 
  -4   1   7     1707.31     1766.55     31.50 o 
  -3   1   7      407.53      429.49     13.92 o 
  -2   1   7      108.90      102.47      8.78 o 
  -1   1   7        1.89        1.56      3.07 o 
   0   1   7      134.31      153.22     16.11 o 
   1   1   7     1240.44     1315.27     70.46 o 
   2   1   7      534.64      575.50     40.34 o 
   3   1   7      652.10      794.10     35.53 o 
   4   1   7      185.54      232.60     25.65 o 
   5   1   7       21.54       20.89     19.52 o 
   6   1   7       47.46       33.84     15.95 o 
   7   1   7      137.27      130.58     35.43 o 
   8   1   7        4.36       13.74     16.98 o 
   9   1   7       42.45       22.73      9.44 o 
 -10   2   7       20.94       21.56      9.44 o 
  -9   2   7       29.57       21.79     28.76 o 
  -8   2   7      127.27      162.59     26.69 o 
  -7   2   7      450.10      433.37     27.08 o 
  -6   2   7      308.51      334.76     22.02 o 
  -5   2   7      433.75      432.28     23.33 o 
  -4   2   7     2277.34     2342.19     49.63 o 
  -3   2   7     1469.46     1583.55     27.97 o 
  -2   2   7      391.03      415.07     18.31 o 
  -1   2   7       70.56       52.76     11.43 o 
   0   2   7     1386.96     1296.70     66.22 o 
   1   2   7        4.11       20.15      6.59 o 
   2   2   7       80.35       96.29     14.03 o 
   3   2   7      743.88      810.54     45.15 o 
   4   2   7       56.41       44.09     11.49 o 
   5   2   7      679.08      717.77     68.36 o 
   6   2   7       46.73       46.71     18.89 o 
   7   2   7        4.21       15.14     20.64 o 
   8   2   7      146.38      181.05     41.54 o 
   9   2   7      106.85      145.47     39.86 o 
 -10   3   7       22.60       57.24     26.84 o 
  -9   3   7        4.33        0.65      7.97 o 
  -8   3   7      145.23      137.98     20.50 o 
  -7   3   7      233.81      220.62     23.95 o 
  -6   3   7       80.49       90.28     11.30 o 
  -5   3   7        9.26       11.64      7.21 o 
  -4   3   7       71.26       63.04      8.01 o 
  -3   3   7       52.99       51.30      5.41 o 
  -2   3   7       95.09       84.77     12.43 o 
  -1   3   7      389.50      378.53     36.77 o 
   0   3   7      568.78      563.64     29.92 o 
   1   3   7      376.27      457.52     29.31 o 
   2   3   7        1.32        3.60      6.26 o 
   3   3   7      474.18      478.13     34.47 o 
   4   3   7      576.43      641.93     41.59 o 
   5   3   7       29.00       36.32     14.24 o 
   6   3   7        0.00       -8.71     15.70 o 
   7   3   7       19.63       13.32     12.10 o 
   8   3   7        9.40        7.72     10.75 o 
   9   3   7       96.22      112.84     32.65 o 
 -10   4   7       42.14       33.94     19.64 o 
  -9   4   7      103.10      112.73     34.54 o 
  -8   4   7       40.57       37.30     11.44 o 
  -7   4   7      842.14      859.93     43.86 o 
  -6   4   7      255.38      277.21     22.00 o 
  -5   4   7        0.26       -0.90      3.66 o 
  -4   4   7        0.05       -1.91      2.20 o 
  -3   4   7       68.07       67.70      5.59 o 
  -2   4   7      626.98      659.29     23.62 o 
  -1   4   7     1005.16     1159.33     40.39 o 
   0   4   7       57.50       66.41     10.55 o 
   1   4   7      637.03      756.87     38.97 o 
   2   4   7       31.46       24.13      7.05 o 
   3   4   7      268.59      283.81     19.66 o 
   4   4   7      184.15      190.74     19.16 o 
   5   4   7       48.83       39.84     11.69 o 
   6   4   7      106.79       98.45     20.13 o 
   7   4   7        6.14       19.41     27.20 o 
   8   4   7       74.18       80.20     24.66 o 
   9   4   7        1.41       -6.64     13.77 o 
 -10   5   7        7.79      -18.26     18.26 o 
  -9   5   7       17.28       19.83     17.59 o 
  -8   5   7        5.76       20.32     15.39 o 
  -7   5   7      150.84      176.39     39.37 o 
  -6   5   7       38.01       16.11      7.76 o 
  -5   5   7      928.34      951.50     79.45 o 
  -4   5   7       36.86       46.31     15.25 o 
  -3   5   7      156.19      146.35     15.79 o 
  -2   5   7        7.22       13.35      7.84 o 
  -1   5   7      969.37      995.89     37.96 o 
   0   5   7     1087.71     1173.89     46.16 o 
   1   5   7      199.93      229.30     22.45 o 
   2   5   7      145.65      147.56     15.67 o 
   3   5   7        8.73        7.47      8.42 o 
   4   5   7      151.74      137.77     21.35 o 
   5   5   7       45.10       45.75     12.44 o 
   6   5   7      468.32      508.17     44.39 o 
   7   5   7       75.80       71.87     27.73 o 
   8   5   7      100.86      107.82     23.64 o 
  -9   6   7       35.88       77.95     28.85 o 
  -8   6   7        2.01       12.82      9.67 o 
  -7   6   7        0.05      -11.43     17.89 o 
  -6   6   7      203.44      224.11     42.89 o 
  -5   6   7      335.17      390.32     53.09 o 
  -4   6   7      103.90       76.19     31.35 o 
  -3   6   7        2.68        3.44      5.99 o 
  -2   6   7       29.82       28.06      4.86 o 
  -1   6   7       71.45      102.12     12.70 o 
   0   6   7      593.85      609.03     29.64 o 
   1   6   7      135.93      156.31     18.86 o 
   2   6   7       34.67       15.80      9.87 o 
   3   6   7      245.58      259.81     28.39 o 
   4   6   7       43.94       29.48     10.71 o 
   5   6   7        5.21       -1.50      9.00 o 
   6   6   7      271.79      289.09     34.01 o 
   7   6   7        3.62        7.68      8.26 o 
   8   6   7       34.50       11.05     33.35 o 
  -9   7   7        0.44       19.54     14.48 o 
  -8   7   7        1.38        8.79     19.05 o 
  -7   7   7       77.17       68.11     28.50 o 
  -6   7   7       49.45       48.90     22.09 o 
  -5   7   7      753.19      792.44     78.53 o 
  -4   7   7      100.55       91.96     10.90 o 
  -3   7   7      941.68      949.06     42.42 o 
  -2   7   7      380.67      366.74     40.27 o 
  -1   7   7       29.54       20.10     12.19 o 
   0   7   7        6.11       -1.52      3.37 o 
   1   7   7       99.33       89.31     14.50 o 
   2   7   7       98.97       71.30     14.92 o 
   3   7   7      203.56      207.64     50.26 o 
   4   7   7       26.04       28.75     15.80 o 
   5   7   7       61.11       68.71     15.80 o 
   6   7   7       82.66       80.07     17.46 o 
   7   7   7        0.32        8.69      5.28 o 
   8   7   7        0.78       -5.55     11.91 o 
  -8   8   7        9.41       14.53     16.45 o 
  -7   8   7       44.60       34.57     19.99 o 
  -6   8   7       11.06      -21.96     21.96 o 
  -5   8   7       32.66       18.36     15.15 o 
  -4   8   7        0.10        0.47      2.20 o 
  -3   8   7       15.53       22.10      8.29 o 
  -2   8   7      270.99       70.10    150.44 o 
  -1   8   7       32.63       26.32      5.93 o 
   0   8   7       18.40       16.35      8.62 o 
   1   8   7       72.49       60.28     13.51 o 
   2   8   7      197.06      174.79     23.38 o 
   3   8   7       26.20       11.31      7.00 o 
   4   8   7      589.84      606.29     47.80 o 
   5   8   7      114.50      121.77     22.31 o 
   6   8   7       97.06      102.41     20.45 o 
   7   8   7       10.35       -4.47      6.82 o 
  -8   9   7       14.27       11.82     17.42 o 
  -7   9   7        0.16      -15.40     17.07 o 
  -6   9   7       26.48       57.17     24.37 o 
  -5   9   7        9.26       15.04     14.97 o 
  -4   9   7      140.25      139.54     34.97 o 
  -3   9   7      226.08       49.40     85.71 o 
  -2   9   7      247.72      264.24     42.56 o 
  -1   9   7      201.38      212.19     17.50 o 
   0   9   7       41.63       17.87      6.16 o 
   1   9   7      176.20      156.97     21.50 o 
   2   9   7       18.18        8.95      6.95 o 
   3   9   7        5.95       12.36      7.79 o 
   4   9   7       12.11       -9.90      9.90 o 
   5   9   7       17.51       20.48     10.22 o 
   6   9   7      152.40      177.45     39.46 o 
   7   9   7        0.86       -8.98      8.98 o 
  -7  10   7      106.76       87.92     34.75 o 
  -6  10   7       74.03      119.76     35.39 o 
  -5  10   7       90.08       88.67     28.43 o 
  -4  10   7       18.08        3.16     13.12 o 
  -3  10   7       70.18       89.13     26.46 o 
  -2  10   7        3.19        3.08      6.49 o 
  -1  10   7      114.94      116.42     28.46 o 
   0  10   7       72.94       65.01     11.06 o 
   1  10   7       91.70      121.14     29.41 o 
   2  10   7       11.32        2.63      6.15 o 
   3  10   7       14.95       10.25     14.46 o 
   4  10   7        1.26        3.55      6.66 o 
   5  10   7        9.96        7.88     12.68 o 
   6  10   7        0.32      -10.69     10.69 o 
  -6  11   7        0.51       12.52     17.78 o 
  -5  11   7        6.14        2.10     12.55 o 
  -4  11   7       29.57       42.44     20.96 o 
  -3  11   7       31.47       54.04     24.28 o 
  -2  11   7       14.28       18.68     16.52 o 
  -1  11   7        4.73        9.25     23.43 o 
   0  11   7      229.42      225.18     39.63 o 
   1  11   7        6.79        5.16      5.12 o 
   2  11   7        2.11       -2.84     12.14 o 
   3  11   7       11.84       15.21     10.72 o 
   4  11   7        1.15       -7.22      9.77 o 
   5  11   7        6.62       -2.82      7.16 o 
  -5  12   7      106.90      109.31     34.92 o 
  -4  12   7       38.81       41.56     21.03 o 
  -3  12   7      137.11      140.14     38.74 o 
  -2  12   7       30.86       74.13     26.04 o 
  -1  12   7       30.77       68.06     24.50 o 
   0  12   7       14.14       18.33     14.83 o 
   1  12   7       26.31       32.77     12.64 o 
   2  12   7       90.79       83.45     14.93 o 
   3  12   7        7.22        8.01      8.16 o 
   4  12   7       19.36       -1.99     26.67 o 
  -4  13   7       20.39       49.31     23.93 o 
  -3  13   7        9.55       25.75     12.99 o 
  -2  13   7        0.18      -12.74     12.74 o 
  -1  13   7       11.80       28.01     13.47 o 
   0  13   7        0.31       -6.81      9.66 o 
   1  13   7       26.48       21.81     11.02 o 
 -10   0   8      102.45      116.35     32.37 o 
  -9   0   8       98.12      107.88     28.83 o 
  -8   0   8       19.40       12.49      7.05 o 
  -7   0   8      433.83      468.45     30.33 o 
  -6   0   8      138.09      140.04     14.99 o 
  -5   0   8      127.66      141.43     14.37 o 
  -4   0   8       81.43       82.99     10.94 o 
  -3   0   8     7100.37     7254.21     89.97 o 
  -2   0   8     2068.52     2105.86     51.95 o 
  -1   0   8     1355.24     1327.78     61.38 o 
   0   0   8      853.53      920.09     57.42 o 
   1   0   8       33.35       33.07     12.95 o 
   2   0   8       58.91       77.23     21.91 o 
   3   0   8      253.86      253.46     25.94 o 
   4   0   8        6.22       13.76     12.97 o 
   5   0   8      616.59      766.52     75.87 o 
   6   0   8       15.58       30.21     20.67 o 
   7   0   8        7.74       14.45     14.94 o 
   8   0   8        4.88        5.24     13.53 o 
   9   0   8      131.08      209.94     49.06 o 
 -10   1   8      147.24      139.00     24.32 o 
  -9   1   8        1.46       -6.60     10.87 o 
  -8   1   8       76.97       77.04     16.43 o 
  -7   1   8       77.53       73.77      7.92 o 
  -6   1   8       29.46       21.51      3.83 o 
  -5   1   8      956.17      961.83     25.44 o 
  -4   1   8      144.32      122.75      8.95 o 
  -3   1   8       56.99       54.92      5.54 o 
  -2   1   8     3446.15     3516.43     55.19 o 
  -1   1   8     2676.64     2839.41     53.77 o 
   0   1   8     1196.66     1238.49     47.13 o 
   1   1   8      708.21      767.06     56.84 o 
   2   1   8      713.87      717.47     40.41 o 
   3   1   8      639.34      733.50     35.54 o 
   4   1   8        3.61       -2.16      8.16 o 
   5   1   8        0.14        4.63     10.14 o 
   6   1   8      128.72      109.97     31.57 o 
   7   1   8      133.61      152.53     37.85 o 
   8   1   8       13.14       -4.83      8.49 o 
   9   1   8       86.63      134.22     26.88 o 
 -10   2   8       21.74       10.34     10.72 o 
  -9   2   8       87.06       75.87     15.72 o 
  -8   2   8      114.22      136.90     21.19 o 
  -7   2   8        4.47        0.23      2.63 o 
  -6   2   8       34.82       24.37      5.83 o 
  -5   2   8      194.85      181.69     15.45 o 
  -4   2   8       11.83        7.28      3.59 o 
  -3   2   8        3.71        4.04      2.17 o 
  -2   2   8     1143.06     1223.37     34.02 o 
  -1   2   8     1797.25     1889.90     45.55 o 
   0   2   8      337.30      347.52     36.67 o 
   1   2   8      182.44      177.60     18.95 o 
   2   2   8      104.83       86.62     14.56 o 
   3   2   8     1013.63     1056.68     63.45 o 
   4   2   8      490.87      541.95     57.38 o 
   5   2   8       17.31       31.01     17.72 o 
   6   2   8       15.50        3.91     13.25 o 
   7   2   8        0.18       -5.33      9.24 o 
   8   2   8       15.33        8.27     15.24 o 
   9   2   8        2.71        6.52      9.11 o 
 -10   3   8       19.09       14.52     14.29 o 
  -9   3   8        2.68       -2.41      4.51 o 
  -8   3   8      218.82      202.60     24.37 o 
  -7   3   8      291.80      260.97     40.87 o 
  -6   3   8      223.02      247.93     19.15 o 
  -5   3   8      343.30      351.84     21.31 o 
  -4   3   8        9.15        6.92      4.42 o 
  -3   3   8      123.48      121.84     11.06 o 
  -2   3   8     1230.98     1240.77     36.02 o 
  -1   3   8      403.81      416.84     32.35 o 
   0   3   8     1214.42     1251.88     46.70 o 
   1   3   8     1881.83     1925.77     62.58 o 
   2   3   8      276.55      297.56     26.49 o 
   3   3   8       69.78       43.76     18.03 o 
   4   3   8       25.51       31.75     18.43 o 
   5   3   8        5.67        6.06     10.00 o 
   6   3   8       45.78       46.62     21.97 o 
   7   3   8      108.10       81.68     26.90 o 
   8   3   8      299.67      304.56     53.46 o 
   9   3   8       83.04       80.89     28.95 o 
 -10   4   8       96.19       82.63     31.67 o 
  -9   4   8       22.88       40.35     21.44 o 
  -8   4   8       13.75       13.63      9.41 o 
  -7   4   8       27.45       28.59      9.32 o 
  -6   4   8        0.81       -4.98      4.98 o 
  -5   4   8      439.81      463.28     22.76 o 
  -4   4   8      308.01      308.76     17.19 o 
  -3   4   8       15.74       14.79      3.78 o 
  -2   4   8        0.03       -0.19      4.20 o 
  -1   4   8       77.51       64.56     15.26 o 
   0   4   8     2060.30     2117.49     62.81 o 
   1   4   8      325.53      381.91     28.78 o 
   2   4   8     2514.79     2682.19     67.97 o 
   3   4   8       14.54       34.65     17.42 o 
   4   4   8        1.27       57.60     21.80 o 
   5   4   8       81.86       87.58     26.81 o 
   6   4   8      466.51      437.72     57.32 o 
   7   4   8        3.08       14.75     15.97 o 
   8   4   8      324.27      436.02     63.62 o 
 -10   5   8        2.40      -22.52     22.52 o 
  -9   5   8        0.47       10.50     10.84 o 
  -8   5   8      220.22      257.08     51.14 o 
  -7   5   8      161.64      146.78     21.34 o 
  -6   5   8      318.32      294.87     72.48 o 
  -5   5   8      897.72      888.37     77.93 o 
  -4   5   8       30.06       29.72     13.47 o 
  -3   5   8        2.14       -0.76      3.30 o 
  -2   5   8      288.12      302.43     17.41 o 
  -1   5   8     1006.15     1035.84     41.45 o 
   0   5   8       33.67       31.00      8.72 o 
   1   5   8        3.80       -3.84      5.85 o 
   2   5   8       45.39       54.68     11.43 o 
   3   5   8       36.09       23.54      8.43 o 
   4   5   8       67.18       45.74     10.76 o 
   5   5   8      130.93       97.19     19.70 o 
   6   5   8       63.05       49.93     15.00 o 
   7   5   8       33.10       31.11     15.40 o 
   8   5   8       80.51       76.70     25.49 o 
  -9   6   8       84.56      109.24     36.21 o 
  -8   6   8      127.90      122.93     36.75 o 
  -7   6   8       45.49       50.76     23.86 o 
  -6   6   8        3.21       -1.58      9.59 o 
  -5   6   8       11.43        0.10      8.06 o 
  -4   6   8       74.26       81.36     10.60 o 
  -3   6   8     1693.38     1634.01     44.78 o 
  -2   6   8      361.49      357.47     24.04 o 
  -1   6   8        2.49       -0.13      4.90 o 
   0   6   8      806.65      846.06     42.88 o 
   1   6   8      118.71       98.09     16.85 o 
   2   6   8       78.05       83.70     12.53 o 
   3   6   8        7.69       12.49      6.89 o 
   4   6   8      769.91      713.82     50.14 o 
   5   6   8      224.29      244.00     40.75 o 
   6   6   8      205.89      228.16     31.31 o 
   7   6   8      101.97       95.16     22.18 o 
   8   6   8       39.45       28.23     17.81 o 
  -9   7   8       11.13        8.97     16.78 o 
  -8   7   8        9.05       16.39     14.43 o 
  -7   7   8       67.74       64.73     24.25 o 
  -6   7   8      308.56      283.32     50.49 o 
  -5   7   8       39.56       21.87     16.47 o 
  -4   7   8       11.83        8.83      3.05 o 
  -3   7   8      168.27      176.16     17.91 o 
  -2   7   8      296.19      282.40     28.76 o 
  -1   7   8       59.76       59.79     11.80 o 
   0   7   8       75.32       74.87     13.98 o 
   1   7   8      109.31       88.20     29.56 o 
   2   7   8       17.47       10.91      9.75 o 
   3   7   8      176.97      201.52     26.55 o 
   4   7   8       61.59       55.68     15.63 o 
   5   7   8       50.03       51.55     13.73 o 
   6   7   8       13.48        2.29      8.83 o 
   7   7   8        0.02      -13.43     14.59 o 
  -8   8   8      105.15      126.06     40.01 o 
  -7   8   8        9.80       -2.68     14.12 o 
  -6   8   8        7.55       23.19     18.01 o 
  -5   8   8       29.02       16.77     11.42 o 
  -4   8   8       39.07       42.91      8.36 o 
  -3   8   8       71.77       63.44     11.93 o 
  -2   8   8       26.31       23.20      4.01 o 
  -1   8   8     1138.25     1085.56     72.61 o 
   0   8   8        0.49        9.16      5.38 o 
   1   8   8      157.66      151.59     26.98 o 
   2   8   8      241.00      268.69     29.49 o 
   3   8   8       73.25       66.33     15.74 o 
   4   8   8        2.29        3.12     10.91 o 
   5   8   8       28.91       39.14     13.93 o 
   6   8   8       21.18       26.22     13.16 o 
   7   8   8       15.92       17.78     11.66 o 
  -8   9   8        8.49        0.09     12.30 o 
  -7   9   8        0.43       -8.71      8.71 o 
  -6   9   8       66.71       36.49     20.66 o 
  -5   9   8       22.12       11.43     12.45 o 
  -4   9   8       47.36       31.35     15.76 o 
  -3   9   8       17.54        7.00      3.62 o 
  -2   9   8      114.91      101.45     27.18 o 
  -1   9   8       29.69       23.59      7.57 o 
   0   9   8      196.38      184.86     22.40 o 
   1   9   8      585.18      499.68     39.52 o 
   2   9   8       90.21       79.59     17.37 o 
   3   9   8       10.77       12.34     14.80 o 
   4   9   8       20.72       23.55     10.30 o 
   5   9   8        3.73        1.70      8.18 o 
   6   9   8       96.24       90.77     20.78 o 
  -7  10   8      102.10       87.27     36.99 o 
  -6  10   8       31.71       30.25     23.54 o 
  -5  10   8        0.03        4.31      8.85 o 
  -4  10   8        2.70      -10.65     10.65 o 
  -3  10   8      184.43      124.23     33.41 o 
  -2  10   8        0.05       -0.57     11.90 o 
  -1  10   8        0.06        7.35      4.72 o 
   0  10   8       45.02       43.68     12.53 o 
   1  10   8        6.01       12.33      6.78 o 
   2  10   8       38.21       37.00     12.46 o 
   3  10   8       34.69       64.37     16.72 o 
   4  10   8       11.52        7.57      7.04 o 
   5  10   8        1.63        4.20      9.79 o 
   6  10   8       24.85        9.87     23.46 o 
  -6  11   8       73.77       61.79     28.33 o 
  -5  11   8      267.69      293.93     56.87 o 
  -4  11   8        6.71       26.23     11.98 o 
  -3  11   8       21.57        7.42     13.94 o 
  -2  11   8       39.73       23.87     13.55 o 
  -1  11   8      464.90      476.37     61.15 o 
   0  11   8      264.37      259.78     32.68 o 
   1  11   8        5.81       11.86     13.62 o 
   2  11   8        3.64       -0.85      4.55 o 
   3  11   8       97.58      145.45     25.55 o 
   4  11   8        3.34        3.63     20.90 o 
   5  11   8       76.70       75.21     25.30 o 
  -5  12   8       85.84      144.15     41.32 o 
  -4  12   8       57.31       76.64     29.17 o 
  -3  12   8      178.46      216.56     45.98 o 
  -2  12   8        4.13      -11.42     11.61 o 
  -1  12   8        8.83        2.21      7.39 o 
   0  12   8       42.83       42.00     15.83 o 
   1  12   8       19.37       34.80     13.89 o 
   2  12   8      165.77      186.72     21.94 o 
   3  12   8        6.02        8.44      7.61 o 
   4  12   8       19.18       20.25      9.94 o 
  -3  13   8        0.35       -2.50     10.14 o 
  -2  13   8       32.21       26.54     20.35 o 
  -1  13   8        0.04       -7.64      7.64 o 
   0  13   8       12.20       -7.91      8.28 o 
   1  13   8       90.34       93.74     27.91 o 
 -10   1   9      137.51      136.13     24.10 o 
  -9   1   9       65.24       48.05     12.20 o 
  -8   1   9      116.33      112.24     20.46 o 
  -7   1   9      496.29      512.18     20.47 o 
  -6   1   9      139.83      143.54     10.41 o 
  -5   1   9       36.16       41.32      5.50 o 
  -4   1   9      103.81       95.50      6.70 o 
  -3   1   9      578.15      597.20     23.71 o 
  -2   1   9     2245.03     2399.86     60.39 o 
  -1   1   9      917.24      978.47     34.04 o 
   0   1   9        1.20        2.12      4.77 o 
   1   1   9       21.46       26.37      9.18 o 
   2   1   9       36.70       41.75     10.31 o 
   3   1   9       40.57       40.63     18.78 o 
   4   1   9        0.50        7.88     11.81 o 
   5   1   9      480.92      469.31     60.93 o 
   6   1   9       78.12      130.14     34.90 o 
   7   1   9       96.47       94.50     25.86 o 
   8   1   9       13.10       -3.65     11.34 o 
   9   1   9       68.98       58.62     18.49 o 
 -10   2   9      102.11      141.57     36.56 o 
  -9   2   9      149.49      170.72     25.01 o 
  -8   2   9      274.96      293.75     30.97 o 
  -7   2   9      140.19      140.65     15.77 o 
  -6   2   9      114.17      119.73     13.49 o 
  -5   2   9       85.14      104.05     12.09 o 
  -4   2   9      480.39      487.47     15.80 o 
  -3   2   9     1936.33     2080.95     43.24 o 
  -2   2   9        8.28        7.30      3.23 o 
  -1   2   9     3393.86     3614.41     66.89 o 
   0   2   9     1717.87     1843.92     87.45 o 
   1   2   9      214.50      266.59     24.63 o 
   2   2   9      933.04     1020.64     50.85 o 
   3   2   9      259.07      247.91     39.59 o 
   4   2   9      133.87      175.21     33.94 o 
   5   2   9        2.32       17.79      7.61 o 
   6   2   9       54.04       47.28     21.26 o 
   7   2   9       52.48       36.47     19.68 o 
   8   2   9        0.34       -9.14     20.07 o 
   9   2   9       29.28        6.52     10.94 o 
 -10   3   9      149.73      169.70     42.23 o 
  -9   3   9       90.04       78.66     16.16 o 
  -8   3   9      120.83      138.61     20.70 o 
  -7   3   9       44.72       39.50     10.12 o 
  -6   3   9      336.24      322.47     22.56 o 
  -5   3   9       31.20       25.65      6.51 o 
  -4   3   9     1345.96     1364.69     35.70 o 
  -3   3   9       62.52      102.68     11.05 o 
  -2   3   9       97.86      102.75     11.14 o 
  -1   3   9      465.88      521.22     33.58 o 
   0   3   9      472.35      494.26     31.01 o 
   1   3   9       29.28       25.98      7.87 o 
   2   3   9      507.31      567.74     31.88 o 
   3   3   9      154.34      182.87     34.05 o 
   4   3   9       91.85       88.63     25.85 o 
   5   3   9        7.56       -8.78     13.63 o 
   6   3   9        4.12       26.60     16.22 o 
   7   3   9       11.69       13.01      8.04 o 
   8   3   9      125.54      127.35     35.37 o 
 -10   4   9       28.99       39.33     24.88 o 
  -9   4   9       56.87       19.79     15.35 o 
  -8   4   9      120.46      127.16     18.60 o 
  -7   4   9        4.56        4.13      5.99 o 
  -6   4   9      368.92      377.09     39.72 o 
  -5   4   9      150.49      146.06     39.73 o 
  -4   4   9      192.45      219.35     17.39 o 
  -3   4   9      461.48      461.80     22.21 o 
  -2   4   9        0.31        1.53      4.85 o 
  -1   4   9       35.28       33.17      7.95 o 
   0   4   9        9.92       -0.94      5.08 o 
   1   4   9     2395.27     2409.49     75.26 o 
   2   4   9       18.98        4.24      4.36 o 
   3   4   9      242.39      298.14     43.25 o 
   4   4   9      171.49      219.15     39.31 o 
   5   4   9      110.73      132.14     31.62 o 
   6   4   9        9.81       10.98     13.59 o 
   7   4   9       70.75       53.74     22.06 o 
   8   4   9       60.98      119.99     35.43 o 
 -10   5   9        0.70        6.33     11.82 o 
  -9   5   9        0.96        5.38      6.56 o 
  -8   5   9      127.15      135.93     34.59 o 
  -7   5   9        8.45        3.25      5.11 o 
  -6   5   9       59.44       64.18      8.64 o 
  -5   5   9      204.49      207.88     20.21 o 
  -4   5   9       28.13       22.74      4.86 o 
  -3   5   9       19.47       16.68      4.27 o 
  -2   5   9      120.46      126.37     17.90 o 
  -1   5   9      560.50      613.15     33.55 o 
   0   5   9      248.23      251.28     42.72 o 
   1   5   9      228.65      222.61     23.55 o 
   2   5   9     1055.55     1045.24     79.55 o 
   3   5   9       23.76       41.17     18.85 o 
   4   5   9      232.41      220.00     39.83 o 
   5   5   9       13.20        7.94     11.30 o 
   6   5   9       25.49       13.30      9.95 o 
   7   5   9       75.31       94.17     29.20 o 
   8   5   9      237.30      289.32     52.94 o 
  -9   6   9      117.08       83.52     31.07 o 
  -8   6   9        5.10        6.98     13.60 o 
  -7   6   9       27.40       27.21     19.91 o 
  -6   6   9        5.81       39.47     17.52 o 
  -5   6   9      468.07      477.10     60.47 o 
  -4   6   9        5.26        7.35      2.12 o 
  -3   6   9      554.69      482.83     31.03 o 
  -2   6   9      128.80      122.64     13.67 o 
  -1   6   9       91.28       88.35     18.04 o 
   0   6   9      565.83      528.08     35.17 o 
   1   6   9      514.98      536.21     49.19 o 
   2   6   9      382.17      412.03     51.42 o 
   3   6   9        6.89       -2.89      9.49 o 
   4   6   9        1.85        8.96      7.37 o 
   5   6   9      128.31      101.31     29.14 o 
   6   6   9       13.92        4.58      6.68 o 
   7   6   9      149.29      186.36     41.56 o 
   8   6   9        9.09       56.56     22.11 o 
  -9   7   9        0.67       26.88     28.25 o 
  -8   7   9       74.67       99.76     35.07 o 
  -7   7   9       16.88       14.36      8.15 o 
  -6   7   9      410.17      448.42     63.63 o 
  -5   7   9        3.75      -18.06     18.06 o 
  -4   7   9      272.45      277.40     18.27 o 
  -3   7   9      478.73      497.50     39.69 o 
  -2   7   9       32.00       31.79      5.80 o 
  -1   7   9      357.06      335.93     26.38 o 
   0   7   9       48.82       33.89      9.13 o 
   1   7   9       27.12       11.00      5.15 o 
   2   7   9       85.78       67.34     22.83 o 
   3   7   9       96.45      118.40     31.32 o 
   4   7   9       87.13       79.62     18.19 o 
   5   7   9       59.29       89.56     27.27 o 
   6   7   9      218.61      202.31     41.51 o 
   7   7   9       82.07       61.16     23.26 o 
  -8   8   9       39.32       42.02     26.84 o 
  -7   8   9        0.86      -19.50     19.50 o 
  -6   8   9        3.13       12.29     10.32 o 
  -5   8   9       63.30      104.16     31.00 o 
  -4   8   9        6.32        1.86      3.97 o 
  -3   8   9      449.34      421.08     30.81 o 
  -2   8   9       40.27       32.59     10.18 o 
  -1   8   9       55.93       63.85     12.17 o 
   0   8   9        0.91       -1.03      3.84 o 
   1   8   9        5.10       10.16      9.79 o 
   2   8   9       74.14       77.02     24.13 o 
   3   8   9      155.86      161.96     24.85 o 
   4   8   9      156.75      137.85     23.49 o 
   5   8   9       22.75        9.42     17.98 o 
   6   8   9        2.82        0.36      7.18 o 
   7   8   9       16.84       35.73     20.94 o 
  -8   9   9        0.31       42.24     27.85 o 
  -7   9   9       23.47       28.57     19.65 o 
  -6   9   9      256.14      313.87     56.93 o 
  -5   9   9        0.11        1.97      7.47 o 
  -4   9   9       60.62       72.26     25.60 o 
  -3   9   9      219.77      253.58     45.73 o 
  -2   9   9       22.93       30.94     20.02 o 
  -1   9   9      279.36      284.06     21.63 o 
   0   9   9        0.03       -4.88      4.88 o 
   1   9   9       96.16       83.50     25.91 o 
   2   9   9      136.44       83.25     26.24 o 
   3   9   9      118.26      135.56     37.05 o 
   4   9   9       80.53       62.34     20.43 o 
   5   9   9       40.25       46.17     16.07 o 
   6   9   9       46.93       50.65     15.36 o 
  -7  10   9      119.52      158.77     45.47 o 
  -6  10   9       37.98        7.42      6.89 o 
  -5  10   9        0.95      -20.75     20.75 o 
  -4  10   9       88.55       80.13     27.02 o 
  -3  10   9       81.98       62.02     24.27 o 
  -2  10   9       52.57       71.80     24.72 o 
  -1  10   9      127.66      124.68     22.97 o 
   0  10   9       47.58       35.09     11.62 o 
   1  10   9      758.02      793.26     85.06 o 
   2  10   9       87.08      112.37     32.79 o 
   3  10   9        5.56        0.88      7.44 o 
   4  10   9        6.12        9.20      9.53 o 
   5  10   9       62.27       73.79     23.96 o 
  -6  11   9       18.70       28.29     24.06 o 
  -5  11   9        0.01        6.32     10.59 o 
  -4  11   9       94.63      106.76     34.25 o 
  -3  11   9       69.80       82.56     31.15 o 
  -2  11   9        1.68        4.72     10.61 o 
  -1  11   9        3.17        0.33      8.48 o 
   0  11   9        8.12        2.99      5.85 o 
   1  11   9      105.72       98.35     32.30 o 
   2  11   9        7.14       -5.70     16.18 o 
   3  11   9       36.43       36.36     14.99 o 
   4  11   9       31.72       30.62     13.07 o 
  -5  12   9       13.24      -11.92     14.11 o 
  -4  12   9       11.30       -4.63      9.64 o 
  -3  12   9       43.26       43.42     21.54 o 
  -2  12   9        3.38       12.90      9.54 o 
  -1  12   9       73.00       56.56     22.12 o 
   0  12   9      161.26      160.69     37.27 o 
   1  12   9       75.66       54.63     15.40 o 
   2  12   9       10.36        2.44      9.08 o 
   3  12   9      104.69      123.89     35.76 o 
  -3  13   9       90.12       90.50     27.27 o 
  -2  13   9        1.38      -12.80     12.80 o 
  -1  13   9       34.34       19.45     14.55 o 
   0  13   9       24.30       11.00     10.80 o 
   1  13   9        0.01        8.24     11.36 o 
 -10   0  10      353.53      330.90     53.59 o 
  -9   0  10      716.28      723.47     74.78 o 
  -8   0  10     1048.93     1141.50     89.00 o 
  -7   0  10        0.22       -1.29      5.50 o 
  -6   0  10      541.62      530.30     30.48 o 
  -5   0  10     1058.46     1050.51     42.10 o 
  -4   0  10        0.75       -1.69      2.59 o 
  -3   0  10        4.33       -0.41      3.42 o 
  -2   0  10     1346.79     1375.02     48.65 o 
  -1   0  10      970.47      994.52     44.31 o 
   0   0  10     2462.92     2947.56    114.86 o 
   1   0  10      835.42      989.06     72.47 o 
   2   0  10       56.95       55.46     20.63 o 
   3   0  10        7.24       -2.52      9.42 o 
   4   0  10        2.83        2.47      9.20 o 
   5   0  10      773.25      764.35     80.74 o 
   6   0  10      316.83      342.44     56.20 o 
   7   0  10       50.25       32.39     20.87 o 
   8   0  10      114.51       88.37     32.39 o 
 -10   1  10      116.55      120.18     28.88 o 
  -9   1  10       66.27       58.74     15.31 o 
  -8   1  10       11.22        5.39     10.97 o 
  -7   1  10      448.33      463.61     19.46 o 
  -6   1  10       74.37       79.60      8.91 o 
  -5   1  10      518.42      530.30     20.78 o 
  -4   1  10       12.09        5.13      2.06 o 
  -3   1  10      211.45      224.31     12.87 o 
  -2   1  10      366.33      413.34     21.91 o 
  -1   1  10       65.30       67.17     10.32 o 
   0   1  10      223.67      217.83     18.82 o 
   1   1  10       16.38       20.35      7.38 o 
   2   1  10       20.36       17.22      6.33 o 
   3   1  10       25.81       38.57     13.59 o 
   4   1  10       59.87       99.18     27.30 o 
   5   1  10      266.32      285.59     35.46 o 
   6   1  10      281.09      304.93     39.60 o 
   7   1  10      185.64      181.08     30.60 o 
   8   1  10       78.42       84.62     37.11 o 
 -10   2  10      198.34      202.15     46.00 o 
  -9   2  10       96.29       80.75     16.24 o 
  -8   2  10      270.41      303.00     31.62 o 
  -7   2  10      307.24      311.03     23.38 o 
  -6   2  10        2.93        1.21      4.53 o 
  -5   2  10      162.30      171.51     15.54 o 
  -4   2  10      245.70      240.86     12.09 o 
  -3   2  10      111.56      124.40     11.34 o 
  -2   2  10       83.83      108.95     11.84 o 
  -1   2  10        0.22        1.35      3.79 o 
   0   2  10      958.41      972.77     47.65 o 
   1   2  10      440.58      465.10     33.39 o 
   2   2  10      104.63      103.76     16.78 o 
   3   2  10     1048.78     1150.39     86.38 o 
   4   2  10      356.70      426.22     57.63 o 
   5   2  10       34.98       35.06     18.11 o 
   6   2  10       14.65       12.69     13.36 o 
   7   2  10      215.82      194.49     45.83 o 
   8   2  10       11.78        2.86     21.11 o 
 -10   3  10        4.54        6.05     12.18 o 
  -9   3  10       89.47       59.88     24.66 o 
  -8   3  10       16.16       18.19      7.17 o 
  -7   3  10      536.10      588.92     47.02 o 
  -6   3  10     1030.74     1017.66     40.11 o 
  -5   3  10        0.33       -4.50      4.50 o 
  -4   3  10      314.34      316.88     12.93 o 
  -3   3  10       33.36       27.06      4.78 o 
  -2   3  10     1068.23     1162.02     38.97 o 
  -1   3  10     1545.43     1710.46     63.91 o 
   0   3  10      582.44      560.02     34.89 o 
   1   3  10     1278.18     1355.75     57.82 o 
   2   3  10       18.87       25.69     13.87 o 
   3   3  10      270.49      273.17     42.27 o 
   4   3  10      733.54      790.81     75.70 o 
   5   3  10        1.88        0.21     11.48 o 
   6   3  10       41.73       49.80     21.56 o 
   7   3  10       13.29       23.44     18.71 o 
   8   3  10        7.41       14.10     18.30 o 
 -10   4  10        9.92       44.05     22.36 o 
  -9   4  10      169.81      202.68     46.57 o 
  -8   4  10       33.11       10.29      7.27 o 
  -7   4  10        6.49        5.18      4.16 o 
  -6   4  10      933.44      898.85     42.63 o 
  -5   4  10      653.00      654.58     33.85 o 
  -4   4  10      276.12      251.31     10.32 o 
  -3   4  10      231.63      222.89     16.51 o 
  -2   4  10       10.74       -1.92      5.42 o 
  -1   4  10      317.22      353.18     30.09 o 
   0   4  10       19.06       28.01      7.94 o 
   1   4  10        1.27       -0.21      7.78 o 
   2   4  10      391.33      445.19     52.51 o 
   3   4  10      243.25      194.43     35.91 o 
   4   4  10       10.30       25.65     17.44 o 
   5   4  10      290.47      313.93     51.35 o 
   6   4  10       15.23       30.98     22.24 o 
   7   4  10       60.45       63.53     24.39 o 
   8   4  10        2.81       10.18      7.78 o 
  -9   5  10       73.12       63.40     25.30 o 
  -8   5  10      191.30      206.69     45.68 o 
  -7   5  10      212.15      190.20     41.39 o 
  -6   5  10       34.56       29.18      5.61 o 
  -5   5  10     1021.75      993.36     43.06 o 
  -4   5  10     2845.72     2823.95     28.07 o 
  -3   5  10      243.29      248.13     15.29 o 
  -2   5  10      529.77      488.63     29.25 o 
  -1   5  10      200.25      234.01     21.80 o 
   0   5  10      289.38      262.98     25.34 o 
   1   5  10      219.20      211.66     23.86 o 
   2   5  10       55.00       47.00     19.97 o 
   3   5  10      978.34     1003.29     83.07 o 
   4   5  10       27.30       19.78     13.75 o 
   5   5  10       48.24       40.47     18.58 o 
   6   5  10      184.55      209.12     43.15 o 
   7   5  10      428.37      352.77     58.33 o 
   8   5  10       20.73       14.89     21.40 o 
  -9   6  10        1.19       -1.44     20.78 o 
  -8   6  10       57.25       94.89     32.85 o 
  -7   6  10      301.11      368.40     59.15 o 
  -6   6  10      206.98      259.30     48.42 o 
  -5   6  10       29.74       23.08     14.69 o 
  -4   6  10      727.69      750.50     20.01 o 
  -3   6  10        2.26        3.02      4.06 o 
  -2   6  10       27.24       22.47      5.31 o 
  -1   6  10      128.22      132.42     16.59 o 
   0   6  10       85.65       82.71     14.50 o 
   1   6  10      338.04      339.01     31.21 o 
   2   6  10       15.38        6.58     12.72 o 
   3   6  10        2.70        5.56      7.36 o 
   4   6  10      174.61      167.53     35.99 o 
   5   6  10      306.17      300.63     49.73 o 
   6   6  10        5.11       -1.29      8.87 o 
   7   6  10        0.28        1.39      6.76 o 
  -9   7  10      210.39      241.98     55.19 o 
  -8   7  10        1.43      -11.83     11.83 o 
  -7   7  10       18.82       11.23      9.18 o 
  -6   7  10       96.15      136.66     34.76 o 
  -5   7  10      281.07      311.28     50.61 o 
  -4   7  10       66.61       64.41      7.16 o 
  -3   7  10      236.89      249.93     30.03 o 
  -2   7  10      759.81      710.60     34.93 o 
  -1   7  10      206.80      180.82     20.83 o 
   0   7  10      594.43      582.23     39.60 o 
   1   7  10       30.94       50.02     20.48 o 
   2   7  10       26.36       53.58     22.36 o 
   3   7  10        3.89       11.80     15.93 o 
   4   7  10       95.61      103.78     31.72 o 
   5   7  10       44.82       19.90      6.74 o 
   6   7  10       97.78       68.31     23.87 o 
   7   7  10        1.10      -10.05     11.09 o 
  -8   8  10       19.92      -22.58     22.58 o 
  -7   8  10      105.57      123.20     34.74 o 
  -6   8  10       12.03        4.91      8.85 o 
  -5   8  10      192.43      166.54     40.17 o 
  -4   8  10     1209.37     1124.57     97.19 o 
  -3   8  10       44.21       35.64      8.53 o 
  -2   8  10       47.47       46.94      7.60 o 
  -1   8  10      581.18      558.19     36.30 o 
   0   8  10       94.09      131.24     19.35 o 
   1   8  10      521.64      511.86     63.33 o 
   2   8  10       43.15       21.27      8.45 o 
   3   8  10      304.10      258.00     47.18 o 
   4   8  10        2.36        0.78     12.54 o 
   5   8  10       15.94        1.94      6.12 o 
   6   8  10       56.41       55.31     22.14 o 
  -8   9  10        0.38       -7.36     13.42 o 
  -7   9  10        0.10       -0.24      7.59 o 
  -6   9  10        0.01       -7.30     13.65 o 
  -5   9  10       71.75       45.57     21.00 o 
  -4   9  10       34.82       53.46     20.26 o 
  -3   9  10      128.48      125.79     33.73 o 
  -2   9  10      271.42      337.79     37.17 o 
  -1   9  10       24.27       27.09     11.57 o 
   0   9  10       57.78       38.60     10.94 o 
   1   9  10      449.96      458.60     62.93 o 
   2   9  10       13.05       22.76     14.84 o 
   3   9  10      123.33      136.49     34.62 o 
   4   9  10       34.02       17.30     12.49 o 
   5   9  10       21.75       28.89     18.04 o 
   6   9  10        3.23      -17.02     17.02 o 
  -7  10  10       27.44       57.95     26.74 o 
  -6  10  10      538.74      651.00     87.08 o 
  -5  10  10        0.02        2.26     12.31 o 
  -4  10  10      430.64      504.36     70.47 o 
  -3  10  10        0.09       -4.26      8.99 o 
  -2  10  10        0.08       12.00     11.29 o 
  -1  10  10      566.72      574.45     49.66 o 
   0  10  10        3.79       -2.07     13.67 o 
   1  10  10       11.28       22.24     14.33 o 
   3  10  10      374.62      366.15     59.26 o 
   4  10  10        2.98       20.78     19.44 o 
   5  10  10       30.16       55.17     24.78 o 
  -6  11  10      230.16      257.00     57.54 o 
  -5  11  10        5.75        9.27     17.72 o 
  -4  11  10       22.63       22.16     17.39 o 
  -3  11  10      125.69      144.99     38.26 o 
  -2  11  10       85.02      126.69     34.71 o 
  -1  11  10       29.28       46.23     14.85 o 
   0  11  10       29.32       41.28     13.91 o 
   1  11  10       57.53       77.73     30.00 o 
   2  11  10        0.00       22.07     12.75 o 
   3  11  10      273.48      273.06     54.57 o 
   4  11  10      126.28      111.79     34.15 o 
  -4  12  10        0.79       16.44     15.08 o 
  -3  12  10        0.00        1.91      7.66 o 
  -2  12  10       29.21       22.51     16.35 o 
  -1  12  10       22.08       51.37     24.54 o 
   0  12  10       47.84       64.56     40.82 o 
   1  12  10      113.42      132.52     25.13 o 
   2  12  10      164.52      179.88     45.09 o 
   3  12  10       49.37       33.48     19.24 o 
  -2  13  10       23.69       14.67      8.83 o 
  -1  13  10       78.65      104.22     32.54 o 
   0  13  10        5.71        2.47      6.79 o 
 -10   1  11       78.25       96.65     20.77 o 
  -9   1  11       55.54       42.66     23.38 o 
  -8   1  11      175.91      223.22     27.80 o 
  -7   1  11      470.07      460.20     28.01 o 
  -6   1  11     1012.40     1061.88     30.66 o 
  -5   1  11       31.91       38.75      5.96 o 
  -4   1  11      169.69      162.73     14.20 o 
  -3   1  11       56.84       75.98      9.64 o 
  -2   1  11      629.04      694.37     30.10 o 
  -1   1  11       26.52       34.63     12.62 o 
   0   1  11       61.49       90.68     12.92 o 
   1   1  11      211.00      237.24     26.01 o 
   2   1  11      105.87      147.72     22.33 o 
   3   1  11       31.58       26.22     11.15 o 
   4   1  11        0.89        6.79      8.54 o 
   5   1  11      560.10      566.70     50.81 o 
   6   1  11      175.45      243.66     34.90 o 
   7   1  11       65.15       42.32     14.64 o 
   8   1  11      193.15      203.24     50.62 o 
 -10   2  11       21.68       11.52     12.49 o 
  -9   2  11      253.42      257.20     31.32 o 
  -8   2  11      747.90      779.29     75.56 o 
  -7   2  11      121.53      133.12     15.60 o 
  -6   2  11      842.26      855.05     45.19 o 
  -5   2  11      354.61      369.86     23.64 o 
  -4   2  11      245.90      258.39     16.34 o 
  -3   2  11     1241.55     1274.89     38.94 o 
  -2   2  11      491.22      461.45     25.15 o 
  -1   2  11      310.75      356.21     23.69 o 
   0   2  11        1.82        1.46      6.78 o 
   1   2  11       13.85       16.19      6.47 o 
   2   2  11      554.82      626.46     62.73 o 
   3   2  11        0.74       -8.37     16.51 o 
   4   2  11       10.10        7.62      8.56 o 
   5   2  11       12.82       -2.72     14.63 o 
   6   2  11        2.82       10.23     12.14 o 
   7   2  11       31.99       33.76     19.14 o 
   8   2  11       35.66       34.30     16.20 o 
 -10   3  11        0.01       -0.37      6.84 o 
  -9   3  11       21.25       29.49     15.11 o 
  -8   3  11       62.66       95.54     17.62 o 
  -7   3  11      217.75      222.17     25.00 o 
  -6   3  11        3.69       -3.35      5.31 o 
  -5   3  11     2605.03     2638.07     63.15 o 
  -4   3  11       97.19       91.47     10.01 o 
  -3   3  11      247.27      247.15     17.70 o 
  -2   3  11        9.64        6.00      4.24 o 
  -1   3  11        8.68        3.78      5.32 o 
   0   3  11      495.01      480.20     28.53 o 
   1   3  11      305.63      317.84     29.88 o 
   2   3  11      162.68      118.30     29.31 o 
   3   3  11       23.33       25.24     18.32 o 
   4   3  11        9.45       48.97     23.91 o 
   5   3  11       61.93       84.04     28.76 o 
   6   3  11        0.15       -1.67     10.53 o 
   7   3  11       33.96       13.35      9.46 o 
   8   3  11        5.45       19.39     11.75 o 
 -10   4  11       70.95       90.57     30.34 o 
  -9   4  11        0.00       -4.28     10.83 o 
  -8   4  11        0.00      -21.04     21.04 o 
  -7   4  11      218.29      202.30     22.27 o 
  -6   4  11        0.05       -1.59     15.77 o 
  -5   4  11        0.20        3.02      4.22 o 
  -4   4  11        7.11        2.47      2.04 o 
  -3   4  11      235.25      224.42     20.15 o 
  -2   4  11        1.55        2.74      5.09 o 
  -1   4  11        9.81       12.13      6.72 o 
   0   4  11        1.45        0.14      3.94 o 
   1   4  11      206.07      236.60     25.73 o 
   2   4  11       40.36       58.01     20.14 o 
   3   4  11      143.34      118.18     29.89 o 
   4   4  11       98.29       93.72     27.46 o 
   5   4  11      144.94      120.47     32.98 o 
   6   4  11       41.62       22.85     20.90 o 
   7   4  11       25.94       14.76     18.88 o 
   8   4  11       35.10       22.16     13.11 o 
  -9   5  11       68.24       38.70     20.96 o 
  -8   5  11       10.81       -1.64     11.05 o 
  -7   5  11      179.74      193.49     42.32 o 
  -6   5  11        0.15       -4.33      5.39 o 
  -5   5  11      443.40      461.33     26.09 o 
  -4   5  11      373.51      364.36     14.97 o 
  -3   5  11      329.53      328.46     18.71 o 
  -2   5  11      110.36      119.88     15.29 o 
  -1   5  11       62.54       61.61     11.77 o 
   0   5  11        0.01       13.37     11.35 o 
   1   5  11      311.50      301.98     54.40 o 
   2   5  11        1.19       -2.52      8.62 o 
   3   5  11        0.33       -0.24      9.11 o 
   4   5  11        5.26       14.71      8.85 o 
   5   5  11       39.97       41.04     20.73 o 
   6   5  11        3.52       13.95     10.41 o 
   7   5  11        4.30       16.87     16.60 o 
  -9   6  11      291.20      292.92     59.62 o 
  -8   6  11       32.36       50.04     25.29 o 
  -7   6  11       53.24       78.28     29.36 o 
  -6   6  11        7.30       10.81     13.39 o 
  -5   6  11      277.02      297.57     47.86 o 
  -4   6  11       52.84       54.59      5.38 o 
  -3   6  11      874.98      881.48     33.20 o 
  -2   6  11     1670.16     1592.46     56.69 o 
  -1   6  11        3.57        6.55      5.64 o 
   0   6  11       13.75        6.42      8.48 o 
   1   6  11       62.29       88.60     27.40 o 
   2   6  11      477.59      426.09     55.61 o 
   3   6  11       26.72       18.36     13.31 o 
   4   6  11       83.30       87.70     26.75 o 
   5   6  11        7.61        3.96     14.61 o 
   6   6  11       20.12       14.18     12.80 o 
   7   6  11        5.70       -5.61     15.21 o 
  -8   7  11        0.12        7.48     17.66 o 
  -7   7  11        1.98       27.17     20.78 o 
  -6   7  11        1.61       -2.86      7.86 o 
  -5   7  11      137.09      168.54     38.43 o 
  -4   7  11      194.04      174.14     12.29 o 
  -3   7  11     1379.74     1366.39     51.89 o 
  -2   7  11       70.24       75.94     11.99 o 
  -1   7  11       34.19       33.05     12.87 o 
   0   7  11      120.87      109.20     17.37 o 
   1   7  11      404.19      383.13     54.03 o 
   2   7  11      181.78      203.91     40.27 o 
   3   7  11       73.33       86.65     30.86 o 
   4   7  11       19.60       17.97     14.69 o 
   5   7  11      199.76      148.67     37.47 o 
   6   7  11       16.15       14.04     14.05 o 
   7   7  11        7.78       13.54     14.40 o 
  -8   8  11       45.57       62.38     27.49 o 
  -7   8  11       47.00       43.04     22.50 o 
  -6   8  11      103.42       94.97     32.66 o 
  -5   8  11       74.74       78.47     27.31 o 
  -4   8  11       25.74       19.60     10.10 o 
  -3   8  11       75.89      115.27     21.85 o 
  -2   8  11      602.01      568.39     32.79 o 
  -1   8  11        6.19        1.43      5.49 o 
   0   8  11      394.84      382.58     34.31 o 
   1   8  11      183.93      161.51     37.81 o 
   2   8  11      101.93       81.51     29.16 o 
   3   8  11      371.56      428.85     61.82 o 
   4   8  11       45.11       27.93     16.54 o 
   5   8  11        4.63        0.38      6.98 o 
   6   8  11        4.72       19.69     16.44 o 
  -7   9  11      186.97      315.14     63.23 o 
  -6   9  11       21.70       74.82     30.67 o 
  -5   9  11        0.04       23.10     16.70 o 
  -4   9  11      530.49      590.73     74.18 o 
  -3   9  11       30.66        8.93     14.19 o 
  -2   9  11      895.54      822.38     59.25 o 
  -1   9  11       58.38       62.19     24.92 o 
   0   9  11      304.44      300.17     50.35 o 
   1   9  11      163.36      152.18     40.30 o 
   2   9  11      116.01      155.00     38.25 o 
   3   9  11       29.22       60.74     25.34 o 
   4   9  11       41.94       58.30     24.44 o 
   5   9  11        0.07      -17.55     17.55 o 
  -6  10  11       59.05       78.40     28.35 o 
  -5  10  11        0.45       11.67     17.46 o 
  -4  10  11       12.21       18.39     16.22 o 
  -3  10  11       33.34       43.36     20.11 o 
  -2  10  11      404.24      394.06     43.39 o 
  -1  10  11      326.31      288.03     36.18 o 
   0  10  11       98.87      105.71     34.13 o 
   1  10  11       62.52       54.22     22.70 o 
   2  10  11      106.57       85.29     30.03 o 
   3  10  11       59.75       55.10     25.68 o 
   4  10  11       45.96       30.21     18.54 o 
   5  10  11       12.76       -8.15      9.78 o 
  -5  11  11       33.90       46.21     23.46 o 
  -4  11  11       23.27       33.19     18.27 o 
  -3  11  11      161.13      164.67     40.53 o 
  -2  11  11      230.00      271.37     50.67 o 
  -1  11  11       81.44       98.11     22.16 o 
   0  11  11        8.58       13.13      8.87 o 
   1  11  11      148.17      173.78     43.77 o 
   2  11  11      137.97      171.12     43.65 o 
   3  11  11       34.03       64.61     29.06 o 
  -4  12  11       12.45      -18.94     18.94 o 
  -3  12  11       10.93        6.21     11.45 o 
  -2  12  11      279.86      231.50     50.00 o 
  -1  12  11       35.40       54.17     23.28 o 
   0  12  11        0.30        4.56      8.19 o 
   1  12  11        3.20        2.74     16.75 o 
   2  12  11       26.83       32.73     15.48 o 
 -10   0  12       31.50       36.86     19.24 o 
  -9   0  12      189.91      170.73     36.85 o 
  -8   0  12      448.50      423.11     55.34 o 
  -7   0  12      878.22      965.18     78.70 o 
  -6   0  12     1400.37     1369.91     71.73 o 
  -5   0  12      716.52      718.93     32.94 o 
  -4   0  12      123.63      104.17     14.04 o 
  -3   0  12      158.51      153.63     17.48 o 
  -2   0  12     1716.82     1800.80     62.60 o 
  -1   0  12      289.47      309.66     38.77 o 
   0   0  12      398.49      471.23     50.93 o 
   1   0  12      516.43      518.16     56.44 o 
   2   0  12        0.87       19.26     16.70 o 
   3   0  12        0.20       20.09     17.43 o 
   4   0  12      147.27      197.66     43.21 o 
   5   0  12      236.71      282.77     54.64 o 
   6   0  12        5.39       21.91     23.36 o 
   7   0  12     1168.25     1060.30    111.76 o 
   8   0  12      236.75      271.91     59.38 o 
 -10   1  12       22.29        4.61      6.37 o 
  -9   1  12      200.27      193.98     28.79 o 
  -8   1  12      305.20      320.06     33.75 o 
  -7   1  12      869.51      914.01     53.42 o 
  -6   1  12      161.55      174.36     12.80 o 
  -5   1  12      743.58      735.05     21.19 o 
  -4   1  12        0.01        0.75      2.93 o 
  -3   1  12        0.27       13.83      4.79 o 
  -2   1  12      292.30      291.65     20.55 o 
  -1   1  12      323.27      314.12     22.60 o 
   0   1  12       50.74       47.01     13.09 o 
   1   1  12      164.88      179.43     23.55 o 
   2   1  12       34.71       33.10     11.41 o 
   3   1  12        9.85        9.22      9.89 o 
   4   1  12      323.03      374.80     39.96 o 
   5   1  12       24.93       64.94     97.07 o 
   6   1  12       78.20       73.75     21.17 o 
   7   1  12       48.08       47.57     16.60 o 
   8   1  12       13.06       26.25     14.96 o 
 -10   2  12       19.60       14.74     10.82 o 
  -9   2  12       11.44       12.98      7.12 o 
  -8   2  12      159.23      163.33     37.41 o 
  -7   2  12       13.22        4.77      7.12 o 
  -6   2  12       18.48       17.77      5.51 o 
  -5   2  12       65.15       64.34      7.09 o 
  -4   2  12     1155.82     1220.58     38.06 o 
  -3   2  12      248.78      255.12     18.76 o 
  -2   2  12        0.14        4.86      5.93 o 
  -1   2  12       11.69       26.67      7.07 o 
   0   2  12      407.05      405.08     64.32 o 
   1   2  12        4.89       22.34     11.48 o 
   2   2  12      338.14      337.28     34.75 o 
   3   2  12      916.38      838.90     79.84 o 
   4   2  12      150.26      114.87     32.54 o 
   5   2  12      102.94      157.04     35.06 o 
   6   2  12       19.60       22.22     18.59 o 
   7   2  12       59.03       60.15     19.49 o 
   8   2  12        0.02      -14.42     14.42 o 
 -10   3  12       32.71       10.70     10.63 o 
  -9   3  12        5.03       -2.32      8.56 o 
  -8   3  12       18.06       23.87      7.45 o 
  -7   3  12      155.25      169.66     25.37 o 
  -6   3  12      986.59     1005.64     50.62 o 
  -5   3  12       25.44       22.27     12.40 o 
  -4   3  12     2225.75     2314.72     51.37 o 
  -3   3  12      825.63      870.43     35.14 o 
  -2   3  12      170.03      188.55     17.49 o 
  -1   3  12       40.91       38.74      9.80 o 
   0   3  12      221.28      250.20     27.50 o 
   1   3  12       28.66       33.94     16.21 o 
   2   3  12       38.10       32.88     16.49 o 
   3   3  12       60.90       74.79     25.79 o 
   4   3  12       73.74       49.63     22.06 o 
   5   3  12        0.94       11.60     16.39 o 
   6   3  12       50.84       43.02     21.67 o 
   7   3  12       18.21       28.27     20.04 o 
  -9   4  12        4.98      -15.37     15.37 o 
  -8   4  12       98.52      134.17     36.94 o 
  -7   4  12      123.27      119.62     17.59 o 
  -6   4  12      390.16      394.38     30.11 o 
  -5   4  12      113.14      104.30     22.36 o 
  -4   4  12       87.45      108.88     16.39 o 
  -3   4  12     1491.80     1488.92     73.64 o 
  -2   4  12      868.61      861.41     46.20 o 
  -1   4  12      679.89      672.99     40.15 o 
   0   4  12      194.78      179.79     22.41 o 
   1   4  12      486.30      396.72     51.53 o 
   2   4  12     1028.73      991.02     84.39 o 
   3   4  12      183.52      134.43     31.70 o 
   4   4  12       16.32        9.47     11.04 o 
   5   4  12       37.46       47.46     21.46 o 
   6   4  12       35.34       52.65     25.44 o 
   7   4  12        5.83        0.21      8.85 o 
  -9   5  12      265.74      383.89     65.67 o 
  -8   5  12      633.62      729.09     87.57 o 
  -7   5  12      212.33      241.71     47.08 o 
  -6   5  12       23.92       26.03      6.47 o 
  -5   5  12      199.83      201.48     18.63 o 
  -4   5  12      228.01      212.63     15.98 o 
  -3   5  12      773.89      757.24     41.34 o 
  -2   5  12       76.99       69.06     10.72 o 
  -1   5  12      812.81      792.06     68.46 o 
   0   5  12      552.23      501.60     67.04 o 
   1   5  12       15.10       37.39     13.73 o 
   2   5  12        5.25       -5.91     14.48 o 
   3   5  12       63.01       63.00     22.62 o 
   4   5  12        6.55       21.89     13.67 o 
   5   5  12      199.33      212.09     44.84 o 
   6   5  12        0.40       -0.59     10.73 o 
   7   5  12       16.76        1.49     12.99 o 
  -9   6  12       38.63       38.85     23.31 o 
  -8   6  12       33.01       47.78     24.76 o 
  -7   6  12      273.34      287.95     53.04 o 
  -6   6  12       96.53      100.72     28.25 o 
  -5   6  12       29.78       14.46      9.79 o 
  -4   6  12        0.96        0.58      1.86 o 
  -3   6  12        2.92        3.30      3.54 o 
  -2   6  12      330.46      352.91     28.01 o 
  -1   6  12     1813.45     1762.52     67.62 o 
   0   6  12     2116.23     2060.96     92.45 o 
   1   6  12      122.06      110.29     30.72 o 
   2   6  12        0.07       25.50     17.77 o 
   3   6  12      210.99      223.65     43.76 o 
   4   6  12        2.16      -10.84     16.72 o 
   5   6  12       46.75       69.36     29.74 o 
   6   6  12        1.38        6.10     11.80 o 
   7   6  12      170.73      183.91     45.86 o 
  -8   7  12      385.45      474.84     75.69 o 
  -7   7  12       16.44       16.63     17.64 o 
  -6   7  12      183.70      201.31     45.00 o 
  -5   7  12      235.73      230.99     45.58 o 
  -4   7  12       47.78       46.56      8.53 o 
  -3   7  12     1275.29     1286.73     41.32 o 
  -2   7  12      793.68      723.86     40.22 o 
  -1   7  12      841.86      851.58     59.86 o 
   0   7  12     1045.32      992.26     55.01 o 
   1   7  12       14.06       -3.83      8.72 o 
   2   7  12       80.98       92.60     30.44 o 
   3   7  12       52.03       49.09     22.88 o 
   4   7  12       10.95        8.99     13.62 o 
   5   7  12       13.16       24.93     14.78 o 
   6   7  12        6.45        0.48     12.05 o 
  -8   8  12       45.01       54.28     31.87 o 
  -7   8  12       63.85      101.32     34.65 o 
  -6   8  12       29.34       50.19     22.01 o 
  -5   8  12        0.73        0.26     13.78 o 
  -4   8  12       28.42       14.05     13.08 o 
  -3   8  12      133.10      130.19     23.58 o 
  -2   8  12      982.83      939.24     90.47 o 
  -1   8  12      297.88      299.83     28.77 o 
   0   8  12      291.32      253.39     46.99 o 
   1   8  12       19.04       26.68     17.13 o 
   2   8  12       12.68       15.91     11.66 o 
   3   8  12      424.58      469.82     65.91 o 
   4   8  12       36.00       14.54     19.14 o 
   5   8  12       15.45       13.95     18.23 o 
   6   8  12      143.58      166.56     43.63 o 
  -7   9  12       18.69        0.74      7.75 o 
  -6   9  12       17.80       33.01     19.86 o 
  -5   9  12      171.67      229.62     49.24 o 
  -4   9  12      817.24      880.07     92.95 o 
  -3   9  12        7.39       18.50     10.08 o 
  -2   9  12      147.33      192.14     30.02 o 
  -1   9  12        1.11        4.53      7.13 o 
   0   9  12       25.19        3.52      9.72 o 
   1   9  12       51.71       62.77     25.69 o 
   2   9  12      126.18      102.62     33.36 o 
   3   9  12        0.88       15.92     13.75 o 
   4   9  12       38.35       61.66     28.83 o 
   5   9  12        4.42        5.72     10.18 o 
  -6  10  12        0.87        3.40      9.82 o 
  -5  10  12      360.19      506.30     75.72 o 
  -4  10  12      116.22      167.59     42.13 o 
  -3  10  12       17.13        8.74      9.35 o 
  -2  10  12        1.26       12.83      6.57 o 
  -1  10  12        1.80        5.48      6.81 o 
   0  10  12      106.59      132.38     36.99 o 
   1  10  12        5.16       17.14     15.26 o 
   2  10  12      173.62      256.29     55.08 o 
   3  10  12        4.64       19.79     12.64 o 
   4  10  12       44.72       77.63     30.48 o 
  -5  11  12       19.99       20.65     16.42 o 
  -4  11  12        0.00        0.45     10.17 o 
  -3  11  12       14.62       20.55     17.30 o 
  -2  11  12        0.32       -1.13      8.19 o 
  -1  11  12       68.75       60.44     16.65 o 
   0  11  12      584.98      669.16     86.11 o 
   1  11  12       16.87       25.45     18.27 o 
   2  11  12        2.06        3.82     10.65 o 
   3  11  12       10.65       30.73     25.07 o 
  -3  12  12       45.56       46.71     27.20 o 
  -2  12  12        0.08       53.04     27.01 o 
  -1  12  12       97.77      130.96     37.64 o 
   0  12  12       54.42       30.05     39.15 o 
   1  12  12       62.09       57.55     29.48 o 
 -10   1  13      122.30      136.16     36.39 o 
  -9   1  13      270.02      262.23     32.69 o 
  -8   1  13       25.20       36.80     11.82 o 
  -7   1  13      444.27      483.71     40.32 o 
  -6   1  13      359.87      334.87     18.88 o 
  -5   1  13      308.91      322.76     16.71 o 
  -4   1  13       43.24       41.92      7.37 o 
  -3   1  13      474.43      482.22     26.77 o 
  -2   1  13        0.00       -5.79      5.79 o 
  -1   1  13      288.78      299.74     23.29 o 
   0   1  13        0.02        4.00      5.57 o 
   1   1  13       10.20       15.25      9.80 o 
   2   1  13      141.81      152.61     25.04 o 
   3   1  13       35.22       44.46     13.92 o 
   4   1  13        4.01       46.80     16.01 o 
   5   1  13      275.71      234.49     35.01 o 
   6   1  13        0.26        5.62      9.98 o 
   7   1  13       38.07       47.65     24.09 o 
 -10   2  13      198.94      246.42     52.40 o 
  -9   2  13      183.18      171.23     40.85 o 
  -8   2  13       51.95       52.73     14.36 o 
  -7   2  13        1.74        1.37      4.35 o 
  -6   2  13      417.31      410.44     27.49 o 
  -5   2  13      266.84      267.74     14.80 o 
  -4   2  13      274.76      304.55     20.22 o 
  -3   2  13     1057.47     1074.70     40.25 o 
  -2   2  13      304.28      292.87     22.03 o 
  -1   2  13        1.83        4.40      5.04 o 
   0   2  13      143.54      117.61     26.20 o 
   1   2  13       63.13       61.28     16.04 o 
   2   2  13      229.63      271.36     33.07 o 
   3   2  13       21.38       21.18     15.93 o 
   4   2  13      707.59      683.93     56.62 o 
   5   2  13       16.45        3.77     14.03 o 
   6   2  13      139.49      106.67     29.07 o 
   7   2  13       22.31       15.37      9.56 o 
  -9   3  13      177.70      174.42     42.09 o 
  -8   3  13      430.57      442.35     38.25 o 
  -7   3  13        0.06        1.77      6.80 o 
  -6   3  13        3.03       10.08      4.73 o 
  -5   3  13      563.88      576.53     21.40 o 
  -4   3  13        0.27        4.65      6.47 o 
  -3   3  13      204.06      209.26     21.24 o 
  -2   3  13       36.15       31.04      9.65 o 
  -1   3  13       43.69       48.52     15.39 o 
   0   3  13      533.55      522.16     40.70 o 
   1   3  13      158.13      154.02     23.91 o 
   2   3  13      109.93      147.38     36.35 o 
   3   3  13      322.44      281.34     50.78 o 
   4   3  13      390.64      433.31     62.57 o 
   5   3  13       49.94       53.67     25.00 o 
   6   3  13      128.65      183.38     45.09 o 
   7   3  13       10.65        2.70      9.54 o 
  -9   4  13       21.37       17.74     11.41 o 
  -8   4  13       39.87       31.06     16.81 o 
  -7   4  13       10.00        6.77      8.18 o 
  -6   4  13      222.90      244.20     24.46 o 
  -5   4  13        0.37       -3.32      3.32 o 
  -4   4  13     1201.69     1205.51     44.85 o 
  -3   4  13      114.83      131.51     17.45 o 
  -2   4  13     1263.84     1276.05     58.45 o 
  -1   4  13       20.66       12.47      7.08 o 
   0   4  13        8.80       15.79      9.41 o 
   1   4  13      790.50      780.72     75.19 o 
   2   4  13      977.46      919.40     84.61 o 
   3   4  13       21.29       33.47     19.91 o 
   4   4  13        2.39       10.52     15.28 o 
   5   4  13      131.97      135.07     37.48 o 
   6   4  13       46.00       48.22     23.11 o 
   7   4  13       19.17       15.60     13.29 o 
  -9   5  13      185.11      269.73     56.21 o 
  -8   5  13       17.82       36.81     21.73 o 
  -7   5  13       28.53        2.82     15.27 o 
  -6   5  13      270.23      277.33     23.68 o 
  -5   5  13      731.37      742.68     38.37 o 
  -4   5  13      165.95      176.15     15.75 o 
  -3   5  13       33.15       34.23      9.72 o 
  -2   5  13       17.34        4.84      5.11 o 
  -1   5  13       65.95       82.56     15.37 o 
   0   5  13      476.47      472.45     58.76 o 
   1   5  13       14.16       -6.41     12.67 o 
   2   5  13      782.96      728.64     76.33 o 
   3   5  13        6.91        8.79     10.63 o 
   4   5  13      303.51      335.03     55.38 o 
   5   5  13       15.63       51.97     27.49 o 
   6   5  13        3.11      -18.91     18.91 o 
   7   5  13       16.34       54.64     24.73 o 
  -9   6  13       11.67       11.59     14.67 o 
  -8   6  13       54.41       42.33     24.18 o 
  -7   6  13        3.52       12.70     14.13 o 
  -6   6  13      425.47      435.70     64.85 o 
  -5   6  13        4.35        6.77     13.21 o 
  -4   6  13      336.74      354.35     17.75 o 
  -3   6  13      736.30      741.99     40.70 o 
  -2   6  13       35.75       28.14      8.10 o 
  -1   6  13        5.73        2.61      6.32 o 
   0   6  13      123.55      123.32     31.54 o 
   1   6  13        6.14       -3.15     10.39 o 
   2   6  13     1046.42     1003.08     91.80 o 
   3   6  13       96.78       75.26     22.66 o 
   4   6  13      335.86      319.33     54.65 o 
   5   6  13      199.48      149.44     38.42 o 
   6   6  13       14.85       -7.13     13.49 o 
  -8   7  13      320.73      423.80     72.17 o 
  -7   7  13      379.82      489.90     72.74 o 
  -6   7  13        3.83      -14.18     14.86 o 
  -5   7  13        6.94       10.93     14.64 o 
  -4   7  13       77.53       81.18     12.55 o 
  -3   7  13        8.65       15.63      7.46 o 
  -2   7  13       30.58       26.65      7.72 o 
  -1   7  13        0.06        1.11      8.35 o 
   0   7  13        2.75        7.05      9.57 o 
   1   7  13      163.23      136.27     33.30 o 
   2   7  13      201.70      247.79     48.70 o 
   3   7  13      130.78      175.38     42.20 o 
   4   7  13        1.84       15.05     18.16 o 
   5   7  13       17.99        8.08     11.25 o 
   6   7  13        0.00      -13.95     19.52 o 
  -7   8  13       17.45       39.77     23.12 o 
  -6   8  13      219.75      284.97     54.77 o 
  -5   8  13       66.50       96.70     31.18 o 
  -4   8  13      183.10      218.47     47.06 o 
  -3   8  13       67.18       29.99     13.08 o 
  -2   8  13     1004.37      979.62     94.54 o 
  -1   8  13       23.21       18.83     15.75 o 
   0   8  13      325.78      318.24     54.30 o 
   1   8  13      160.32      148.35     37.54 o 
   2   8  13        0.90       -6.38      6.77 o 
   3   8  13       56.37       36.83     17.63 o 
   4   8  13       14.64       16.51     16.30 o 
   5   8  13        7.58       17.38     16.55 o 
  -7   9  13        3.01      -16.35     16.35 o 
  -6   9  13      142.49      160.64     43.87 o 
  -5   9  13       74.46       67.63     26.63 o 
  -4   9  13       66.36       71.76     31.54 o 
  -3   9  13       33.58        6.20     16.94 o 
  -2   9  13        0.86        4.44      6.29 o 
  -1   9  13      213.25      240.89     49.15 o 
   0   9  13        2.01        8.99     11.49 o 
   1   9  13      157.32      154.60     38.38 o 
   2   9  13      336.12      328.08     56.78 o 
   3   9  13       66.20       78.09     30.36 o 
   4   9  13        9.52        2.07     13.82 o 
  -6  10  13      116.90      158.89     45.47 o 
  -5  10  13        1.68       39.25     24.70 o 
  -4  10  13       85.25      115.61     34.89 o 
  -3  10  13       85.69       75.30     27.81 o 
  -2  10  13       84.55      101.82     22.65 o 
  -1  10  13        0.00      -13.19     15.47 o 
   0  10  13        0.04      -15.28     17.34 o 
   1  10  13        1.32        5.32     14.22 o 
   2  10  13       26.54       -3.70     14.75 o 
   3  10  13       16.47       -6.42      6.42 o 
   4  10  13       65.89       73.68     29.48 o 
  -5  11  13       55.57       60.37     27.26 o 
  -4  11  13       11.71       -5.84     10.87 o 
  -3  11  13       22.18       78.91     30.48 o 
  -2  11  13       11.09       20.97     11.57 o 
  -1  11  13       37.96       43.41     26.23 o 
   0  11  13       38.81       30.44     23.86 o 
   1  11  13        8.28        7.09      8.53 o 
   2  11  13        5.95      -17.78     17.78 o 
  -2  12  13       15.36       15.48     16.48 o 
  -1  12  13        2.86       19.57     12.79 o 
   0  12  13       35.56       35.81     14.92 o 
  -9   0  14        0.10       15.59     10.68 o 
  -8   0  14     1021.55     1067.57     89.69 o 
  -7   0  14     1465.29     1516.08    102.49 o 
  -6   0  14      194.44      227.43     29.91 o 
  -5   0  14       70.87       55.88      9.42 o 
  -4   0  14      164.84      148.21     18.12 o 
  -3   0  14        2.78       -3.27      5.21 o 
  -2   0  14      133.51      135.31     26.31 o 
  -1   0  14     2049.99     2044.23    107.68 o 
   0   0  14      755.42      830.55     73.66 o 
   1   0  14      776.90      744.85     73.74 o 
   2   0  14        4.76       23.67     16.90 o 
   3   0  14       20.77        7.04     12.13 o 
   4   0  14       19.22       62.85     25.78 o 
   5   0  14      478.55      488.80     73.50 o 
   6   0  14       34.12       13.52     17.26 o 
   7   0  14      328.59      395.38     72.07 o 
  -9   1  14        1.52       -5.94      5.94 o 
  -8   1  14      126.78      153.03     24.09 o 
  -7   1  14      214.15      222.68     31.03 o 
  -6   1  14        3.06        6.90      4.84 o 
  -5   1  14       22.60       15.90      4.65 o 
  -4   1  14        8.09        7.50      3.92 o 
  -3   1  14       41.27       15.42     16.28 o 
  -2   1  14      166.12      138.94     19.35 o 
  -1   1  14     1101.59     1092.92     55.66 o 
   0   1  14      497.54      505.53     54.47 o 
   1   1  14      739.34      684.44     50.28 o 
   2   1  14      706.75      702.75     52.77 o 
   3   1  14       24.54       26.56     13.36 o 
   4   1  14      211.95      223.52     33.46 o 
   5   1  14      397.57      462.59     49.97 o 
   6   1  14      640.37      684.00     64.49 o 
   7   1  14      201.44      228.51     42.88 o 
  -9   2  14       60.80       91.68     30.45 o 
  -8   2  14       18.39       12.61      6.76 o 
  -7   2  14      102.29       91.68     16.57 o 
  -6   2  14      126.43      108.92     26.41 o 
  -5   2  14      524.85      510.55     23.63 o 
  -4   2  14      176.07      186.85     19.85 o 
  -3   2  14       14.10        5.67     10.88 o 
  -2   2  14      114.99      109.05     23.37 o 
  -1   2  14     1536.27     1460.94     65.44 o 
   0   2  14       38.70       35.28     11.88 o 
   1   2  14        4.42        5.56     17.51 o 
   2   2  14       89.98       75.29     19.60 o 
   3   2  14        3.16       -2.40     10.00 o 
   4   2  14       78.88       74.91     18.96 o 
   5   2  14        4.54       19.26     15.01 o 
   6   2  14      365.48      344.24     45.20 o 
   7   2  14       20.94        1.24     10.01 o 
  -9   3  14      107.62      102.53     33.57 o 
  -8   3  14       25.47       46.53     34.56 o 
  -7   3  14       23.97       24.73      7.71 o 
  -6   3  14      251.88      243.33     58.46 o 
  -5   3  14       37.86       45.81      6.67 o 
  -4   3  14      935.14      895.74     42.06 o 
  -3   3  14       15.07       10.47      8.58 o 
  -2   3  14       51.54       43.44     10.71 o 
  -1   3  14      133.94      132.37     20.15 o 
   0   3  14      344.05      299.38     62.06 o 
   1   3  14     1191.16     1178.22     66.50 o 
   2   3  14        0.51       -0.80      9.61 o 
   3   3  14      638.40      671.87     55.73 o 
   4   3  14      971.57      998.84     70.26 o 
   5   3  14      201.58      212.11     49.56 o 
   6   3  14      104.46      116.48     28.04 o 
   7   3  14        4.74       36.68     16.55 o 
  -9   4  14        3.47       15.67     19.32 o 
  -8   4  14        0.10       25.92     22.55 o 
  -7   4  14        5.36        3.58      9.62 o 
  -6   4  14        9.71       17.80      7.90 o 
  -5   4  14      317.90      295.49     14.70 o 
  -4   4  14      694.54      746.81     67.31 o 
  -3   4  14     1140.24     1075.77     52.21 o 
  -2   4  14      187.34      207.73     26.38 o 
  -1   4  14      400.17      398.19     28.09 o 
   0   4  14       27.76       13.23      7.25 o 
   1   4  14      761.42      816.56     79.66 o 
   2   4  14      103.84       80.60     24.42 o 
   3   4  14      340.32      366.24     57.06 o 
   4   4  14      638.35      593.53     75.92 o 
   5   4  14       52.45      110.82     36.25 o 
   6   4  14       12.36        9.70     14.41 o 
  -9   5  14        4.77       26.76     19.35 o 
  -8   5  14      287.02      359.14     62.31 o 
  -7   5  14        1.58       34.18     23.18 o 
  -6   5  14      440.98      504.95     68.20 o 
  -5   5  14      222.35      243.46     20.55 o 
  -4   5  14      478.64      475.16     27.13 o 
  -3   5  14        1.78        2.75      5.47 o 
  -2   5  14       86.61       78.40     12.06 o 
  -1   5  14     1547.85     1588.49     69.09 o 
   0   5  14     1101.62     1155.59     93.10 o 
   1   5  14      412.95      412.91     58.52 o 
   2   5  14      355.50      303.82     49.44 o 
   3   5  14      279.21      241.28     49.77 o 
   4   5  14      200.95      222.54     46.85 o 
   5   5  14        5.18       23.99     21.88 o 
   6   5  14        0.42        3.20      7.40 o 
  -8   6  14      145.16      155.40     43.43 o 
  -7   6  14      116.21      152.40     39.81 o 
  -6   6  14      374.10      417.00     63.35 o 
  -5   6  14       42.14       59.66     23.66 o 
  -4   6  14      202.51      231.98     19.55 o 
  -3   6  14      504.23      477.72     27.02 o 
  -2   6  14      859.28      788.64     37.96 o 
  -1   6  14      328.75      333.72     32.29 o 
   0   6  14      635.75      593.91     70.65 o 
   1   6  14      324.14      274.69     49.17 o 
   2   6  14      107.48       89.54     28.05 o 
   3   6  14       18.76       70.87     25.57 o 
   4   6  14       21.70       12.43     11.98 o 
   5   6  14       70.00       50.10     21.11 o 
   6   6  14      145.38      110.52     33.97 o 
  -8   7  14      250.23      228.74     54.47 o 
  -7   7  14       29.76       56.73     27.58 o 
  -6   7  14       24.31       27.47     18.58 o 
  -5   7  14        1.82       -7.33     10.84 o 
  -4   7  14       58.00       54.32     14.71 o 
  -3   7  14       91.50      109.45     18.57 o 
  -2   7  14      145.73      135.19     35.17 o 
  -1   7  14      506.82      511.52     66.18 o 
   0   7  14      562.92      522.74     68.36 o 
   1   7  14      739.64      661.81     78.43 o 
   2   7  14      515.67      538.57     70.68 o 
   3   7  14       35.38       33.38     24.34 o 
   4   7  14      380.61      455.93     69.76 o 
   5   7  14        0.60        0.15      8.12 o 
  -7   8  14       14.72      -17.43     17.43 o 
  -6   8  14       91.96      104.03     36.32 o 
  -5   8  14      173.23      220.53     47.20 o 
  -4   8  14      346.78      392.23     42.94 o 
  -3   8  14      220.12      236.11     24.34 o 
  -2   8  14        1.87      -13.25     13.25 o 
  -1   8  14       55.43       34.04     17.21 o 
   0   8  14       68.95       84.11     28.86 o 
   1   8  14        0.02       15.07     13.06 o 
   2   8  14        5.62       -8.74     11.04 o 
   3   8  14       60.99       82.59     31.42 o 
   4   8  14        2.78       21.88     16.54 o 
   5   8  14       53.88       82.10     30.34 o 
  -6   9  14        0.18      -14.42     17.96 o 
  -5   9  14       16.81       58.18     25.77 o 
  -4   9  14      132.93      144.70     38.97 o 
  -3   9  14      164.43      145.80     26.76 o 
  -2   9  14        1.54       -2.96      9.01 o 
  -1   9  14       14.45      -18.06     18.06 o 
   0   9  14        5.01        4.56      9.95 o 
   1   9  14      219.18      174.68     42.32 o 
   2   9  14      431.96      411.84     68.29 o 
   3   9  14      270.30      348.00     61.37 o 
   4   9  14       26.96       21.87     14.82 o 
  -5  10  14      220.80      293.22     59.00 o 
  -4  10  14      231.84      190.62     45.94 o 
  -3  10  14       43.02       69.67     31.81 o 
  -2  10  14       10.01       -1.71     17.19 o 
  -1  10  14       40.71       76.13     30.41 o 
   0  10  14        3.24       -7.72     12.38 o 
   1  10  14       71.59      100.73     34.72 o 
   2  10  14        2.83      -11.40     12.96 o 
   3  10  14       74.02       74.97     27.68 o 
  -4  11  14      111.33      101.60     34.68 o 
  -3  11  14       12.73       12.39     17.97 o 
  -2  11  14       13.96        1.11      7.61 o 
  -1  11  14       44.01       44.33     22.70 o 
   0  11  14       74.32      139.24     40.62 o 
   1  11  14        2.72      -14.80     14.80 o 
  -9   1  15       42.60       58.23     14.52 o 
  -8   1  15       84.53       90.62     18.35 o 
  -7   1  15      119.02      134.26     22.67 o 
  -6   1  15      950.98     1000.62     57.31 o 
  -5   1  15      432.29      415.79     22.66 o 
  -4   1  15       11.81       12.90      4.89 o 
  -3   1  15       77.67       74.58     13.37 o 
  -2   1  15        4.31       -0.63     11.09 o 
  -1   1  15        3.16       -0.77      8.12 o 
   0   1  15     2646.62     2556.25     93.73 o 
   1   1  15     2754.03     2803.79    103.73 o 
   2   1  15      119.91      132.53     25.51 o 
   3   1  15       59.22       73.12     19.21 o 
   4   1  15       10.70        0.75      6.89 o 
   5   1  15      130.40      141.81     29.36 o 
   6   1  15       98.43       96.90     25.86 o 
   7   1  15       17.23       14.26      9.60 o 
  -9   2  15      460.07      484.30     69.71 o 
  -8   2  15        0.64       -2.97      5.59 o 
  -7   2  15        0.52       -8.39      8.39 o 
  -6   2  15      117.72      118.81     19.38 o 
  -5   2  15      198.13      162.99     16.64 o 
  -4   2  15      141.58      120.04     16.70 o 
  -3   2  15      143.53      126.51     18.59 o 
  -2   2  15      578.73      526.36     38.89 o 
  -1   2  15       23.83       42.16     13.47 o 
   0   2  15      732.23      685.97     49.03 o 
   1   2  15       36.39       50.26     15.48 o 
   2   2  15      202.65      199.52     29.61 o 
   3   2  15      598.60      594.31     53.70 o 
   4   2  15        6.38        7.10     13.76 o 
   5   2  15       30.56       25.67     25.25 o 
   6   2  15      359.55      365.89     47.36 o 
  -9   3  15        0.02        1.74     20.68 o 
  -8   3  15        1.39       16.74     13.60 o 
  -7   3  15       21.39       31.11      9.66 o 
  -6   3  15       75.94       67.92     14.13 o 
  -5   3  15        6.32        9.33      2.45 o 
  -4   3  15       33.80       21.13     13.78 o 
  -3   3  15      349.30      357.91     30.89 o 
  -2   3  15     3257.21     3186.93     96.93 o 
  -1   3  15      133.05      194.99     26.66 o 
   0   3  15        0.12        8.46     17.58 o 
   1   3  15       39.98       51.31     15.10 o 
   2   3  15       20.48       29.73     19.31 o 
   3   3  15     1695.27     1775.66     93.17 o 
   4   3  15        5.04        9.03     23.47 o 
   5   3  15       15.77       14.41     19.17 o 
   6   3  15       41.49       21.20     45.20 o 
  -9   4  15        4.89      -16.43     16.43 o 
  -8   4  15       41.33       69.55     29.65 o 
  -7   4  15       26.11       48.60     22.94 o 
  -6   4  15        0.47       -0.31      5.52 o 
  -5   4  15        6.56        6.11      2.71 o 
  -4   4  15      329.48      312.74     36.25 o 
  -3   4  15        0.12        4.27      6.62 o 
  -2   4  15     1478.83     1415.08     66.52 o 
  -1   4  15       83.33       93.02     43.21 o 
   0   4  15       29.21       16.73     20.06 o 
   1   4  15        0.81       13.35     15.11 o 
   2   4  15      334.90      319.51     38.53 o 
   3   4  15      207.28      219.50     46.86 o 
   4   4  15      132.08      132.22     38.13 o 
   5   4  15       74.53       84.94     34.07 o 
   6   4  15        6.47       -2.15     22.72 o 
  -8   5  15       12.41       18.64     17.70 o 
  -7   5  15       70.39      106.86     34.43 o 
  -6   5  15      368.47      394.87     60.50 o 
  -5   5  15       12.16       11.49      3.77 o 
  -4   5  15      291.75      271.77     24.54 o 
  -3   5  15       85.23       90.05     15.80 o 
  -2   5  15      285.39      290.13     23.65 o 
  -1   5  15     1002.04      948.43     62.99 o 
   0   5  15       48.97       33.16     17.44 o 
   1   5  15        6.84        7.07     10.26 o 
   2   5  15      393.60      393.82     59.52 o 
   3   5  15       38.91       27.77     20.81 o 
   4   5  15        1.49        4.04     16.69 o 
   5   5  15        0.33        4.99     10.05 o 
   6   5  15        1.94      -19.90     22.31 o 
  -8   6  15        3.16        9.11     14.88 o 
  -7   6  15       37.27       52.27     24.82 o 
  -6   6  15      186.77      206.58     45.29 o 
  -5   6  15        0.35        0.91      9.05 o 
  -4   6  15      115.39       90.65     12.89 o 
  -3   6  15       21.36       27.12     11.28 o 
  -2   6  15       44.82       61.53     11.48 o 
  -1   6  15      467.98      473.42     63.71 o 
   0   6  15       20.20        3.24      8.05 o 
   1   6  15      388.21      379.72     59.85 o 
   2   6  15      235.83      235.88     46.30 o 
   3   6  15       79.52       46.44     24.76 o 
   4   6  15       85.39       60.41     25.16 o 
   5   6  15       15.70       16.24     10.00 o 
  -7   7  15        0.12      -15.64     15.64 o 
  -6   7  15      364.82      401.58     66.02 o 
  -5   7  15       23.45       46.75     24.89 o 
  -4   7  15       90.03       83.94     22.07 o 
  -3   7  15        9.72       33.90     11.73 o 
  -2   7  15      482.57      470.03     41.94 o 
  -1   7  15      220.49      263.84     48.88 o 
   0   7  15        6.05       11.72     15.36 o 
   1   7  15      175.03      220.41     46.37 o 
   2   7  15       30.16       42.69     22.16 o 
   3   7  15      196.85      183.12     44.80 o 
   4   7  15       37.80       69.10     30.25 o 
   5   7  15       64.47       72.95     32.67 o 
  -7   8  15       94.53      147.07     41.85 o 
  -6   8  15       37.75       59.57     24.51 o 
  -5   8  15      192.93      274.28     55.21 o 
  -4   8  15        0.19       -3.16      7.95 o 
  -3   8  15      314.82      346.70     29.57 o 
  -2   8  15       30.29       21.95     13.55 o 
  -1   8  15        7.34        3.03      9.86 o 
   0   8  15        2.49        1.24      8.80 o 
   1   8  15       76.22      114.29     35.74 o 
   2   8  15        2.54       -5.01     14.89 o 
   3   8  15      112.90       71.40     27.43 o 
   4   8  15      363.33      423.90     69.73 o 
  -6   9  15       30.84       56.90     29.00 o 
  -5   9  15       41.51       11.35     17.79 o 
  -4   9  15        3.89       30.15     19.84 o 
  -3   9  15      300.01      295.13     39.79 o 
  -2   9  15      258.48      285.70     56.15 o 
  -1   9  15       62.97       92.41     31.15 o 
   0   9  15       42.15       73.54     27.88 o 
   1   9  15      116.04      145.11     41.68 o 
   2   9  15        0.38       13.33     16.70 o 
   3   9  15        7.46       26.85     20.51 o 
  -5  10  15        0.58       -1.08     18.11 o 
  -4  10  15       23.12       -2.19     10.44 o 
  -3  10  15        5.80        6.72     14.23 o 
  -2  10  15       27.76       27.36     14.63 o 
  -1  10  15        8.61       51.53     30.13 o 
   0  10  15        0.08        6.56     17.15 o 
   1  10  15       19.09       20.49     18.61 o 
   2  10  15       23.80       32.30     18.37 o 
  -3  11  15        1.08       14.55     14.69 o 
  -2  11  15       61.39       52.49     19.37 o 
  -1  11  15      103.71      142.86     33.68 o 
   0  11  15       15.94       28.19     15.42 o 
  -9   0  16       17.64       16.74     14.68 o 
  -8   0  16        1.35       -2.42      8.36 o 
  -7   0  16        5.41       -0.30     11.19 o 
  -6   0  16      309.58      329.72     29.77 o 
  -5   0  16     1699.08     1681.02     64.21 o 
  -4   0  16      918.02      881.27     67.27 o 
  -3   0  16      178.62      178.64     31.19 o 
  -2   0  16      340.50      303.90     43.11 o 
  -1   0  16      405.90      320.18     47.13 o 
   0   0  16      263.84      236.71     43.25 o 
   1   0  16       76.47       53.21     21.82 o 
   2   0  16     4465.47     4732.43    208.08 o 
   3   0  16      352.58      377.26     62.19 o 
   4   0  16       12.01       41.00     27.14 o 
   5   0  16        1.38       10.06     17.16 o 
   6   0  16       69.99      120.73     41.18 o 
  -9   1  16        1.91      -13.90     13.90 o 
  -8   1  16      168.67      152.24     24.09 o 
  -7   1  16      208.35      214.80     28.19 o 
  -6   1  16      306.76      267.26     23.42 o 
  -5   1  16      121.63      106.06     15.67 o 
  -4   1  16       50.94       51.59     16.82 o 
  -3   1  16      194.84      178.39     22.28 o 
  -2   1  16       44.47       38.36     11.08 o 
  -1   1  16       28.75       19.29      8.64 o 
   0   1  16     1578.19     1477.36     84.80 o 
   1   1  16       54.19       51.14     11.68 o 
   2   1  16       85.76       61.18     25.54 o 
   3   1  16      279.13      305.02     38.82 o 
   4   1  16       22.60       36.41     16.55 o 
   5   1  16       25.53       -3.29     39.73 o 
   6   1  16        0.34       15.97     13.84 o 
  -9   2  16        6.66        7.28     13.54 o 
  -8   2  16       20.00       13.01     22.82 o 
  -7   2  16       35.04       34.78     12.27 o 
  -6   2  16       44.40       38.40     11.88 o 
  -5   2  16        0.07        0.34      5.76 o 
  -4   2  16     1915.69     1811.15     75.17 o 
  -3   2  16      540.29      500.22     37.29 o 
  -2   2  16       91.14       96.82     17.25 o 
  -1   2  16        1.33        4.00      4.53 o 
   0   2  16      516.15      474.69     42.63 o 
   1   2  16       88.47       72.22     16.20 o 
   2   2  16      598.59      640.07     54.73 o 
   3   2  16      123.47      147.46     28.47 o 
   4   2  16        3.52       24.94     12.42 o 
   5   2  16      340.09      340.47     46.13 o 
   6   2  16      211.48      259.84     41.20 o 
  -9   3  16       51.63       52.71     25.10 o 
  -8   3  16       35.59       49.23     22.66 o 
  -7   3  16       74.07       84.04     17.26 o 
  -6   3  16      100.06       93.63     17.10 o 
  -5   3  16        0.96        5.20      3.72 o 
  -4   3  16      112.15       99.70     15.21 o 
  -3   3  16      393.82      393.32     33.75 o 
  -2   3  16     1181.01     1116.76     59.91 o 
  -1   3  16      187.06      212.51     27.88 o 
   0   3  16      794.45      753.95     54.63 o 
   1   3  16       90.49       86.40     19.89 o 
   2   3  16        1.14       -4.38     17.53 o 
   3   3  16       11.83       19.21     27.86 o 
   4   3  16       75.53      130.58     26.64 o 
   5   3  16      300.53      323.82     43.99 o 
   6   3  16       21.10        5.75     16.76 o 
  -8   4  16       75.90      104.01     32.33 o 
  -7   4  16        6.25       43.38     22.14 o 
  -6   4  16      326.50      360.36     33.01 o 
  -5   4  16       27.50       26.95     17.81 o 
  -4   4  16     1213.52     1198.93     54.44 o 
  -3   4  16       55.90       32.32     15.67 o 
  -2   4  16      581.41      545.12     42.65 o 
  -1   4  16      119.58      150.60     23.95 o 
   0   4  16      679.75      733.72     54.36 o 
   1   4  16      160.35      156.09     25.53 o 
   2   4  16      341.83      319.68     39.67 o 
   3   4  16       13.46        6.87      9.86 o 
   4   4  16      326.34      332.88     43.95 o 
   5   4  16       12.47       19.42     14.04 o 
   6   4  16        9.85       13.58     13.01 o 
  -8   5  16      245.40      337.73     62.74 o 
  -7   5  16      173.55      214.76     45.95 o 
  -6   5  16        0.09       -9.61     15.11 o 
  -5   5  16        0.02       -4.46      8.21 o 
  -4   5  16      334.07      363.40     29.84 o 
  -3   5  16      344.56      341.48     32.18 o 
  -2   5  16       24.88       20.36     10.33 o 
  -1   5  16      115.48      146.06     24.72 o 
   0   5  16       16.96       24.83     12.06 o 
   1   5  16       73.21       66.18     16.26 o 
   2   5  16       57.53       39.22     21.08 o 
   3   5  16        0.39       -0.34     10.47 o 
   4   5  16       54.21       18.84     17.07 o 
   5   5  16      207.33      134.98     40.58 o 
  -8   6  16        8.62      -10.87     21.81 o 
  -7   6  16       60.88       76.86     27.13 o 
  -6   6  16      231.73      277.62     53.04 o 
  -5   6  16      132.18       97.91     20.88 o 
  -4   6  16        4.16       12.80      7.23 o 
  -3   6  16      128.02      132.58     20.80 o 
  -2   6  16       85.42       57.69     15.13 o 
  -1   6  16       11.42       21.70     12.11 o 
   0   6  16      577.00      500.94     67.71 o 
   1   6  16      170.87      205.53     44.96 o 
   2   6  16       31.77       20.77     12.68 o 
   3   6  16      222.27      254.46     52.87 o 
   4   6  16       39.17       32.82     15.87 o 
   5   6  16      123.27      147.70     42.36 o 
  -7   7  16       16.82       40.40     23.85 o 
  -6   7  16        1.86        0.37      9.54 o 
  -5   7  16        6.70       43.56     26.57 o 
  -4   7  16       58.63       37.64     12.88 o 
  -3   7  16       53.62       68.44     15.54 o 
  -2   7  16       11.61        5.53      8.06 o 
  -1   7  16        5.74       14.42     14.34 o 
   0   7  16       48.07       73.69     29.43 o 
   1   7  16       21.92       42.74     20.56 o 
   2   7  16       25.03       16.84     17.42 o 
   3   7  16        6.68       22.19     19.19 o 
   4   7  16       34.85       46.40     17.83 o 
  -6   8  16       10.90       31.41     22.12 o 
  -5   8  16       98.74      161.01     42.78 o 
  -4   8  16       11.29       15.63      9.17 o 
  -3   8  16      223.50      223.57     48.26 o 
  -2   8  16        1.85       51.24     48.24 o 
  -1   8  16        3.63       -0.68     18.24 o 
   0   8  16      202.83      188.42     45.60 o 
   1   8  16       13.74       13.11     15.49 o 
   2   8  16       27.15        3.17      8.74 o 
   3   8  16      313.73      347.80     64.89 o 
  -5   9  16       40.23       69.66     29.88 o 
  -4   9  16       61.59       74.94     20.13 o 
  -3   9  16      160.33      149.95     30.46 o 
  -2   9  16       19.76       56.60     29.49 o 
  -1   9  16        2.76       11.81      7.37 o 
   0   9  16      143.72      195.35     48.02 o 
   1   9  16        1.44        2.35      6.65 o 
   2   9  16        9.52        2.43      9.10 o 
   3   9  16       30.45       16.41     20.60 o 
  -4  10  16       77.20      110.53     38.89 o 
  -3  10  16        4.98        4.10      8.11 o 
  -2  10  16       90.07      116.95     25.10 o 
  -1  10  16       10.04       -5.52     20.03 o 
   0  10  16       71.89        9.51     21.86 o 
   1  10  16        0.50        0.89     12.03 o 
  -9   1  17        3.28       10.66     11.64 o 
  -8   1  17       20.62       11.69     17.80 o 
  -7   1  17       27.13       23.50      8.14 o 
  -6   1  17       22.05       19.73      5.03 o 
  -5   1  17       16.12        6.04      4.36 o 
  -4   1  17       79.55       72.59     14.51 o 
  -3   1  17      485.20      432.79     36.06 o 
  -2   1  17      693.00      633.53     46.23 o 
  -1   1  17        4.48        4.68      6.61 o 
   0   1  17       44.64       66.95     17.45 o 
   1   1  17      142.02      104.78     21.07 o 
   2   1  17      968.60      957.20     68.30 o 
   3   1  17        5.93       -4.74     11.26 o 
   4   1  17      327.07      289.36     41.44 o 
   5   1  17        0.98       74.17    145.42 o 
   6   1  17       18.70       53.41     18.39 o 
  -8   2  17        0.27        6.39      9.28 o 
  -7   2  17        2.78       -4.39      4.39 o 
  -6   2  17       58.72       61.38     11.24 o 
  -5   2  17       43.23       35.29      9.93 o 
  -4   2  17        4.73        0.58      5.54 o 
  -3   2  17      248.40      254.08     27.82 o 
  -2   2  17      511.54      511.34     41.07 o 
  -1   2  17        9.65        3.79      5.47 o 
   0   2  17      359.80      405.84     40.79 o 
   1   2  17      256.75      236.70     32.16 o 
   2   2  17      166.53      204.23     32.19 o 
   3   2  17        3.30       -2.73      8.02 o 
   4   2  17      425.20      488.27     53.66 o 
   5   2  17        1.30        5.32     14.10 o 
  -8   3  17        4.36        1.82      7.19 o 
  -7   3  17       45.55       21.27     15.31 o 
  -6   3  17       34.56       46.33      9.22 o 
  -5   3  17       53.55       41.67      8.74 o 
  -4   3  17      128.24      130.21     18.78 o 
  -3   3  17        9.96       10.02      5.93 o 
  -2   3  17      114.84       98.90     19.07 o 
  -1   3  17      421.68      411.02     39.39 o 
   0   3  17       45.26       47.92     14.63 o 
   1   3  17       31.27       26.08     13.15 o 
   2   3  17      227.47      270.13     37.76 o 
   3   3  17       13.24       14.15     11.39 o 
   4   3  17       61.09       87.68     23.75 o 
   5   3  17        6.62        6.16     20.82 o 
  -8   4  17       26.13       46.68     25.32 o 
  -7   4  17       19.00      -13.11     13.11 o 
  -6   4  17       26.02        5.18     10.79 o 
  -5   4  17      303.98      323.93     36.38 o 
  -4   4  17       29.31       14.16      8.45 o 
  -3   4  17        1.17       13.57      8.96 o 
  -2   4  17      386.38      395.88     37.36 o 
  -1   4  17      897.77      914.63     60.07 o 
   0   4  17       52.37       25.21     16.39 o 
   1   4  17       43.44       62.68     18.42 o 
   2   4  17        0.29       -7.30      7.30 o 
   3   4  17       21.20       15.33     11.76 o 
   4   4  17        4.44        5.02      8.19 o 
   5   4  17      127.20      111.78     25.46 o 
  -8   5  17        1.26        5.48      9.07 o 
  -7   5  17       36.60       58.15     22.29 o 
  -6   5  17       34.24       20.71     13.63 o 
  -5   5  17        1.73        3.43      5.42 o 
  -4   5  17        2.06        2.95      9.06 o 
  -3   5  17       28.35       28.48     11.20 o 
  -2   5  17       89.71       64.90     16.12 o 
  -1   5  17       47.30       48.89     20.41 o 
   0   5  17      633.41      689.16     56.34 o 
   1   5  17       98.31       75.82     20.14 o 
   2   5  17      117.42      132.46     27.11 o 
   3   5  17        0.25       13.95     22.39 o 
   4   5  17      149.82      208.98     35.88 o 
   5   5  17      110.26      104.60     28.30 o 
  -7   6  17       48.62       66.23     28.18 o 
  -6   6  17       92.21      124.74     36.38 o 
  -5   6  17       26.55       39.25     13.28 o 
  -4   6  17       11.83       31.33     14.05 o 
  -3   6  17      140.21      147.03     22.42 o 
  -2   6  17      183.41      169.39     25.02 o 
  -1   6  17      260.01      244.76     32.63 o 
   0   6  17       10.50        7.33      7.07 o 
   1   6  17      167.43      218.43     33.15 o 
   2   6  17       71.42       88.67     30.53 o 
   3   6  17       56.25       41.20     20.18 o 
   4   6  17       33.19        5.08     10.52 o 
  -7   7  17       12.62       -2.27     15.98 o 
  -6   7  17        0.54       -9.35     11.65 o 
  -5   7  17        6.58        9.15      7.90 o 
  -4   7  17       90.52      124.53     25.60 o 
  -3   7  17        0.04        5.28     10.79 o 
  -2   7  17       64.46      102.34     22.97 o 
  -1   7  17       17.74        9.76     20.41 o 
   0   7  17        2.96        5.56     17.18 o 
   1   7  17        4.15       22.28     19.06 o 
   2   7  17      115.30      192.27     47.34 o 
   3   7  17       42.38       32.42     26.89 o 
   4   7  17       63.67       55.48     22.68 o 
  -6   8  17       14.96        8.89     10.55 o 
  -5   8  17        1.45        0.70     18.50 o 
  -4   8  17      117.61      123.56     28.84 o 
  -3   8  17       29.98       33.83     20.74 o 
  -2   8  17       61.14       98.03     21.78 o 
  -1   8  17        1.04       -7.08     14.67 o 
   0   8  17       55.57       43.33     23.06 o 
   1   8  17      243.35      211.72     49.37 o 
   2   8  17        2.82       12.32     17.36 o 
   3   8  17       82.21      106.71     42.67 o 
  -5   9  17        0.68       14.16     19.51 o 
  -4   9  17       26.03        4.75      7.75 o 
  -3   9  17       13.24       20.47     10.94 o 
  -2   9  17        5.24       -1.86     18.36 o 
  -1   9  17       68.04       85.60     34.50 o 
   0   9  17       82.59       52.19     26.69 o 
   1   9  17        4.93       34.16     24.41 o 
   2   9  17      116.51      217.04     54.59 o 
  -3  10  17       82.07       87.57     31.31 o 
  -2  10  17        0.17       22.99     22.43 o 
  -1  10  17       29.48        9.84     11.51 o 
   0  10  17       29.38       95.78     38.32 o 
  -8   0  18        0.04       -8.32      8.32 o 
  -7   0  18       24.47       -3.44      9.96 o 
  -6   0  18        0.82       -2.35     14.29 o 
  -5   0  18        0.13        9.61     12.44 o 
  -4   0  18       11.24        9.86      8.31 o 
  -3   0  18       51.59       73.19     21.67 o 
  -2   0  18       84.12       80.53     23.10 o 
  -1   0  18       33.24       24.47     14.13 o 
   0   0  18       34.81      239.13     46.74 o 
   1   0  18       49.03       25.00     15.05 o 
   2   0  18     1615.96     1659.06    130.37 o 
   3   0  18       24.21       14.81     14.16 o 
   4   0  18      341.91      359.98     65.24 o 
   5   0  18        5.18      -11.52     11.52 o 
  -8   1  18        4.35        7.96      6.45 o 
  -7   1  18       11.52        6.37      6.10 o 
  -6   1  18        7.63        4.33      4.89 o 
  -5   1  18      149.45      137.84     19.56 o 
  -4   1  18      214.74      225.08     26.11 o 
  -3   1  18        0.07       -0.55      7.48 o 
  -2   1  18      599.55      530.64     43.92 o 
  -1   1  18       26.14       22.13     11.34 o 
   0   1  18     1229.71     1200.42     71.66 o 
   1   1  18      125.57      134.93     25.17 o 
   2   1  18        2.93       -3.78      9.58 o 
   3   1  18        0.77        3.63     10.08 o 
   4   1  18      338.82      336.91     45.55 o 
   5   1  18        0.00      -15.80     15.80 o 
  -8   2  18        4.97       21.82     16.77 o 
  -7   2  18       73.88       73.14     15.79 o 
  -6   2  18        0.03       -3.73      3.92 o 
  -5   2  18       88.66       77.61     15.87 o 
  -4   2  18       70.63       77.04     15.48 o 
  -3   2  18       89.75       71.48     15.46 o 
  -2   2  18       23.94       13.87      6.94 o 
  -1   2  18       22.83        7.07     12.23 o 
   0   2  18      185.73      194.89     28.78 o 
   1   2  18       18.24       11.58     10.42 o 
   2   2  18        0.87        4.59      9.08 o 
   3   2  18       77.19       78.54     22.37 o 
   4   2  18      220.32      227.24     38.48 o 
   5   2  18      109.51      144.77     31.14 o 
  -8   3  18       26.88       19.40     16.04 o 
  -7   3  18       55.03       86.49     31.28 o 
  -6   3  18        2.13       -1.03      4.90 o 
  -5   3  18       38.09       19.77      9.47 o 
  -4   3  18        7.13        3.96      5.01 o 
  -3   3  18      105.33       68.58     15.54 o 
  -2   3  18      284.71      305.24     51.81 o 
  -1   3  18      245.62      208.75     35.89 o 
   0   3  18       78.50       76.66     16.60 o 
   1   3  18       35.85       58.10     18.45 o 
   2   3  18       42.60        2.84     26.61 o 
   3   3  18        6.60       15.67     22.40 o 
   4   3  18      174.93      222.49     38.19 o 
   5   3  18        3.07       44.26     20.90 o 
  -8   4  18       14.50       25.16     18.75 o 
  -7   4  18       47.97       45.00     20.17 o 
  -6   4  18      128.39      120.86     22.81 o 
  -5   4  18        1.52        1.33      6.34 o 
  -4   4  18       24.61       19.02      7.89 o 
  -3   4  18       39.52       47.89     14.26 o 
  -2   4  18       26.27       35.97     13.43 o 
  -1   4  18       49.44       26.90     20.37 o 
   0   4  18       16.81        3.81     10.84 o 
   1   4  18       78.53       90.98     22.08 o 
   2   4  18       21.96       23.16     13.54 o 
   3   4  18        1.08       -3.80      8.63 o 
   4   4  18      238.66      319.27     45.52 o 
  -7   5  18        2.57       52.40     27.52 o 
  -6   5  18      114.59      136.94     38.87 o 
  -5   5  18        0.48        2.70     14.82 o 
  -4   5  18        0.37      -19.09     19.09 o 
  -3   5  18        4.22        3.65      7.10 o 
  -2   5  18       14.75       16.30      7.97 o 
  -1   5  18       15.77       14.82      8.64 o 
   0   5  18       49.39       39.79     16.16 o 
   1   5  18      155.89      158.89     48.28 o 
   2   5  18        1.70       34.30     15.72 o 
   3   5  18       60.76       48.25     17.52 o 
   4   5  18        0.45       -0.42      9.20 o 
  -7   6  18      159.18      212.81     49.21 o 
  -6   6  18       90.82       95.99     31.16 o 
  -5   6  18       81.41      113.22     25.20 o 
  -4   6  18       25.25       16.76     12.31 o 
  -3   6  18        0.04        1.62      6.62 o 
  -2   6  18        1.45       -8.22      8.22 o 
  -1   6  18       43.13       60.74     17.08 o 
   0   6  18       14.21       39.16     17.11 o 
   1   6  18      132.98      131.60     26.84 o 
   2   6  18      388.58      423.22     71.25 o 
   3   6  18       56.08       53.45     22.96 o 
  -6   7  18        3.19       13.41     13.16 o 
  -5   7  18       55.83       52.36     16.62 o 
  -4   7  18      130.48      156.27     28.06 o 
  -3   7  18        2.99       -6.46      9.83 o 
  -2   7  18       10.40        3.85      9.18 o 
  -1   7  18       79.59       75.04     21.07 o 
   0   7  18       55.34       80.29     21.24 o 
   1   7  18       17.65       15.01     11.73 o 
   2   7  18       80.67      105.37     35.44 o 
   3   7  18      173.57      113.93     38.80 o 
  -5   8  18       38.32       36.89     22.45 o 
  -4   8  18       74.15      119.88     67.85 o 
  -3   8  18       28.41       20.90     14.71 o 
  -2   8  18       10.37       18.74     18.89 o 
  -1   8  18       20.42       34.57     15.60 o 
   0   8  18        9.21       -9.96      9.96 o 
   1   8  18        2.03       -7.80     17.38 o 
   2   8  18      118.59      148.03     39.67 o 
  -4   9  18       11.42       10.97     10.67 o 
  -3   9  18        7.32        3.51      9.36 o 
  -2   9  18      238.64      275.38     58.04 o 
  -1   9  18       28.75       31.39     13.54 o 
   0   9  18       70.45       62.68     30.01 o 
  -8   1  19        3.43       -8.38     17.59 o 
  -7   1  19       54.79      108.49     30.40 o 
  -6   1  19       36.91       34.05      9.22 o 
  -5   1  19      111.17      148.47     25.93 o 
  -4   1  19       47.83       27.33     16.49 o 
  -3   1  19      127.56      130.25     21.93 o 
  -2   1  19       52.75       39.95     14.87 o 
  -1   1  19        3.38        0.67     12.46 o 
   0   1  19       10.81        4.10      5.22 o 
   1   1  19        0.78        3.55      8.73 o 
   2   1  19       26.03       -5.20      9.89 o 
   3   1  19      174.94      206.56     35.12 o 
   4   1  19      435.50      572.04     61.27 o 
  -8   2  19      134.12      127.69     36.31 o 
  -7   2  19       78.50       98.92     28.09 o 
  -6   2  19        2.08       -0.31      4.63 o 
  -5   2  19       15.09       10.14      4.46 o 
  -4   2  19        0.18       -2.73      3.45 o 
  -3   2  19       98.69       87.79     18.20 o 
  -2   2  19       35.43       27.21     10.14 o 
  -1   2  19       14.53        4.64      6.60 o 
   0   2  19        5.55        8.20     11.82 o 
   1   2  19        0.99      -13.28     13.28 o 
   2   2  19      208.95      216.02     35.30 o 
   3   2  19      212.18      210.18     35.36 o 
   4   2  19      258.06      237.47     38.94 o 
  -7   3  19       70.54      129.44     35.51 o 
  -6   3  19        0.35       -2.48      6.33 o 
  -5   3  19       31.18       47.74     20.26 o 
  -4   3  19      226.33      217.77     26.53 o 
  -3   3  19        3.31        4.62      6.95 o 
  -2   3  19        1.23      -10.50     24.40 o 
  -1   3  19       40.64       36.28     15.99 o 
   0   3  19       16.10       17.58     10.37 o 
   1   3  19        3.51       -6.91      9.70 o 
   2   3  19        0.00       14.50     13.71 o 
   3   3  19        0.34       14.61     14.57 o 
   4   3  19        7.37        8.75     11.10 o 
  -7   4  19        6.61       22.30     21.89 o 
  -6   4  19        1.97       -2.30     15.57 o 
  -5   4  19       29.55       30.57     12.06 o 
  -4   4  19       36.13       30.33     10.45 o 
  -3   4  19        0.23       -8.13      8.26 o 
  -2   4  19        4.54        5.55      5.60 o 
  -1   4  19        1.60        5.36      6.95 o 
   0   4  19        2.42        2.48      8.73 o 
   1   4  19      174.97      171.72     30.90 o 
   2   4  19        2.53        6.49     12.84 o 
   3   4  19        6.94       20.91     17.06 o 
   4   4  19       57.24       62.23     23.21 o 
  -7   5  19        5.00      -15.29     15.59 o 
  -6   5  19      105.37       70.45     18.66 o 
  -5   5  19       21.67       22.29     12.45 o 
  -4   5  19       30.41       26.64     12.88 o 
  -3   5  19       40.06       39.51     14.92 o 
  -2   5  19       20.30        5.91      9.87 o 
  -1   5  19        0.10        7.31      7.60 o 
   0   5  19      144.70      165.32     28.65 o 
   1   5  19        2.58       -5.57     13.70 o 
   2   5  19        0.96        6.67     10.54 o 
   3   5  19        9.19       17.67     17.08 o 
  -6   6  19        0.08      -12.62     12.62 o 
  -5   6  19       14.12       15.08      7.35 o 
  -4   6  19       16.71       24.15     18.86 o 
  -3   6  19        2.10        7.19      6.86 o 
  -2   6  19        5.80        8.17     15.22 o 
  -1   6  19        2.33       -1.56      7.07 o 
   0   6  19       13.08       12.21     11.65 o 
   1   6  19       19.89       21.92      7.98 o 
   2   6  19       28.01       21.53     11.88 o 
   3   6  19       69.79       79.53     47.99 o 
  -5   7  19      145.60      153.90     30.08 o 
  -4   7  19      104.04      170.54     30.34 o 
  -3   7  19       46.22       54.01     25.22 o 
  -2   7  19        9.34       17.55     15.42 o 
  -1   7  19        1.02       13.87      9.76 o 
   0   7  19        0.16      -14.05     14.05 o 
   1   7  19       46.32      105.12     26.00 o 
   2   7  19       16.15       29.74     16.74 o 
  -4   8  19       59.14       96.29     24.26 o 
  -3   8  19        1.27       -6.91     15.71 o 
  -2   8  19       38.70       28.34     18.62 o 
  -1   8  19        4.42        0.00     21.08 o 
   0   8  19        2.04      -11.74     11.74 o 
   1   8  19        7.99       17.36     13.70 o 
  -7   0  20      207.25      270.41     48.55 o 
  -6   0  20       37.36       33.46     16.74 o 
  -5   0  20        0.10       15.80     10.59 o 
  -4   0  20      105.08       71.43     24.08 o 
  -3   0  20      505.72      643.62     69.62 o 
  -2   0  20       39.19       30.49     15.87 o 
  -1   0  20       13.46      -17.71     17.71 o 
   0   0  20      432.58      388.65     60.76 o 
   1   0  20       64.54       19.06     18.45 o 
   2   0  20      145.42      186.37     45.23 o 
   3   0  20       44.25        8.20     16.04 o 
   4   0  20       41.21       41.62     22.97 o 
  -7   1  20        2.14       -5.33     12.67 o 
  -6   1  20       30.36       29.22     12.33 o 
  -5   1  20      119.41      144.07     21.95 o 
  -4   1  20       72.48       51.85     13.10 o 
  -3   1  20       61.67       67.54     19.70 o 
  -2   1  20       22.81        6.39     19.61 o 
  -1   1  20       13.10       11.57     26.73 o 
   0   1  20       22.06       -0.09     15.75 o 
   1   1  20       14.58       10.50     10.14 o 
   2   1  20        0.26        9.61     19.88 o 
   3   1  20       11.59       21.97     35.91 o 
   4   1  20        0.69       13.84     16.23 o 
  -7   2  20        3.07       -9.69     18.97 o 
  -6   2  20        3.83        2.68      5.35 o 
  -5   2  20      195.50      211.21     40.34 o 
  -4   2  20        0.08        6.17     10.84 o 
  -3   2  20        2.55        0.54     14.25 o 
  -2   2  20        5.22       -5.05      6.60 o 
  -1   2  20       94.58      107.46     22.61 o 
   0   2  20        8.11       11.46     11.84 o 
   1   2  20       10.78        2.20     13.04 o 
   2   2  20      118.99      113.62     25.41 o 
   3   2  20       24.53       41.97     19.74 o 
  -7   3  20      112.20      108.35     32.79 o 
  -6   3  20        6.51        1.29      9.27 o 
  -5   3  20        3.87       -0.05      5.28 o 
  -4   3  20       19.91       16.75      7.98 o 
  -3   3  20       25.07       34.36     13.45 o 
  -2   3  20       85.24      104.54     20.99 o 
  -1   3  20       81.88       99.76     21.43 o 
   0   3  20       20.32       41.74     20.06 o 
   1   3  20      124.67      124.99     26.44 o 
   2   3  20       52.11       48.22     18.74 o 
   3   3  20      131.00      162.45     31.86 o 
  -6   4  20       14.92       25.50     11.15 o 
  -5   4  20        1.71       18.80     18.44 o 
  -4   4  20       55.49       31.64     19.14 o 
  -3   4  20      123.00      137.64     27.86 o 
  -2   4  20      105.89      135.40     24.03 o 
  -1   4  20        5.56       -2.83      6.19 o 
   0   4  20       48.95       53.99     18.21 o 
   1   4  20        2.80       -3.39      7.39 o 
   2   4  20       63.04       82.01     23.88 o 
   3   4  20        4.97       -6.35     10.37 o 
  -6   5  20        4.24       19.51      8.88 o 
  -5   5  20        0.61        1.29     38.38 o 
  -4   5  20        3.27        3.32      7.81 o 
  -3   5  20      138.13      185.95     27.53 o 
  -2   5  20        4.76        5.32     11.05 o 
  -1   5  20      135.50      196.89     30.83 o 
   0   5  20       62.45       94.41     29.75 o 
   1   5  20       52.13       71.59     36.11 o 
   2   5  20        1.45       36.27     16.84 o 
  -5   6  20       20.49       54.21     17.59 o 
  -4   6  20       25.52       20.26     14.70 o 
  -3   6  20        6.78       -0.71      8.24 o 
  -2   6  20       37.84       57.23     15.37 o 
  -1   6  20       72.24       73.35     20.46 o 
   0   6  20       47.96       50.15     18.40 o 
   1   6  20       14.64       19.47     13.33 o 
   2   6  20        6.72        5.94     13.27 o 
  -4   7  20       61.83       32.23     21.22 o 
  -3   7  20        6.20       16.95     10.77 o 
  -2   7  20      102.60      113.29     36.14 o 
  -1   7  20        1.26       10.35      8.63 o 
   0   7  20        8.98       11.84      9.57 o 
   1   7  20        8.90       -7.29     11.54 o 
  -2   8  20       89.64      133.37     41.18 o 
  -7   1  21       42.79      139.55    110.51 o 
  -6   1  21       17.69       52.24     19.68 o 
  -5   1  21      119.82      137.69     32.25 o 
  -4   1  21        1.69       -2.02      9.02 o 
  -3   1  21       27.24       42.68     14.17 o 
  -2   1  21        0.39       -4.61      6.28 o 
  -1   1  21       53.15       13.69      8.52 o 
   0   1  21       57.84       78.50     32.22 o 
   1   1  21       48.87       47.03     17.44 o 
   2   1  21       44.02       55.91     19.08 o 
   3   1  21        3.04      -12.32     13.22 o 
  -6   2  21        9.85       17.98      9.25 o 
  -5   2  21        5.35       10.29      8.96 o 
  -4   2  21       25.47       46.33     13.48 o 
  -3   2  21        2.06        1.59      7.51 o 
  -2   2  21      168.60      142.00     24.75 o 
  -1   2  21       87.08      114.69     24.11 o 
   0   2  21       56.94       76.49     21.03 o 
   1   2  21       62.01       62.23     19.09 o 
   2   2  21       15.10        7.54     17.98 o 
   3   2  21       41.64       72.44     43.83 o 
  -6   3  21       16.06       32.06     13.93 o 
  -5   3  21       55.56       19.17      6.70 o 
  -4   3  21       16.23       48.44     24.95 o 
  -3   3  21       80.50       76.10     16.75 o 
  -2   3  21       25.18       36.23     14.58 o 
  -1   3  21       41.46       55.81     21.25 o 
   0   3  21        0.29        5.60      9.33 o 
   1   3  21       37.42       26.48     27.77 o 
   2   3  21      112.36      150.29     41.64 o 
  -6   4  21       71.59       72.24     18.59 o 
  -5   4  21        0.65      -10.49     15.47 o 
  -4   4  21        2.30        8.01      6.96 o 
  -3   4  21        0.08        1.89      6.01 o 
  -2   4  21       36.59       46.88     16.54 o 
  -1   4  21       29.46       33.47     14.22 o 
   0   4  21       17.87       26.71     10.51 o 
   1   4  21       32.85       73.16     24.67 o 
   2   4  21       14.69       14.80     11.23 o 
  -5   5  21        2.71       13.46      8.90 o 
  -4   5  21       51.91       43.57     22.88 o 
  -3   5  21       19.56       38.43     21.59 o 
  -2   5  21        0.19       -1.24     26.34 o 
  -1   5  21       50.02       30.37     13.39 o 
   0   5  21       89.79      150.96     29.16 o 
   1   5  21        1.07        7.11     19.81 o 
  -4   6  21        0.26      -10.58     20.90 o 
  -3   6  21        0.49       18.25     16.76 o 
  -2   6  21       57.83       32.20     34.43 o 
  -1   6  21       82.73      133.86     47.68 o 
   0   6  21       59.58       79.04     33.46 o 
  -2   7  21       40.72      114.29     39.13 o 
  -6   0  22       66.89       64.09     23.51 o 
  -4   0  22       18.21       36.92     19.03 o 
  -3   0  22       83.06      101.49     27.30 o 
  -2   0  22       50.39       27.03     18.44 o 
  -1   0  22        8.29       20.99     15.01 o 
   0   0  22        4.44        9.06     12.98 o 
   1   0  22        0.26       29.64     19.70 o 
   2   0  22      241.74      277.18     58.48 o 
  -6   1  22       79.67      133.00     23.83 o 
  -5   1  22       19.52       44.59     20.03 o 
  -4   1  22       78.95       75.27     17.25 o 
  -3   1  22        0.47       -7.56      7.56 o 
  -2   1  22        2.02        0.14      7.82 o 
  -1   1  22       61.44       64.93     32.68 o 
   0   1  22        8.82       10.17      8.36 o 
   1   1  22       24.31       14.13     11.36 o 
   2   1  22        1.82       13.16     14.59 o 
  -6   2  22       47.48       46.96     26.53 o 
  -5   2  22       38.75       17.00     11.33 o 
  -4   2  22        2.40        7.82      6.57 o 
  -3   2  22       13.17       19.58     14.77 o 
  -2   2  22       59.93       58.25     15.67 o 
  -1   2  22       66.12       87.71     20.82 o 
   0   2  22       43.25       36.04     16.87 o 
   1   2  22      104.12      156.49     31.41 o 
   2   2  22       33.09       50.54     18.58 o 
  -5   3  22       10.37       19.75     14.26 o 
  -4   3  22        0.65       -0.45      7.54 o 
  -3   3  22       32.68       29.14     12.72 o 
  -2   3  22        3.00       55.11     19.94 o 
  -1   3  22       15.88        9.93      8.94 o 
   0   3  22      126.60      125.34     26.42 o 
   1   3  22       10.14       26.01     11.33 o 
  -5   4  22       98.02      109.47     32.65 o 
  -4   4  22       18.24       16.87     17.00 o 
  -3   4  22        0.16      -12.26     12.26 o 
  -2   4  22        1.32       -9.78     12.06 o 
  -1   4  22      151.66      187.13     32.29 o 
   0   4  22       34.39       19.03     31.67 o 
   1   4  22       10.42        5.59     10.93 o 
  -4   5  22       23.02       -6.89     10.51 o 
  -3   5  22       22.84       41.31     22.12 o 
  -2   5  22        5.07        8.26     11.53 o 
  -1   5  22       32.95       22.39     11.81 o 
   0   5  22       31.34       52.91     20.16 o 
  -4   1  23       83.36       98.00     29.26 o 
  -3   1  23      184.30      253.70     33.99 o 
  -2   1  23      229.78      309.79     39.55 o 
  -1   1  23       29.88       17.56      7.26 o 
   0   1  23        9.67       -0.01     11.70 o 
   1   1  23       36.17       75.27     22.56 o 
  -4   2  23      121.92      106.81     32.31 o 
  -3   2  23        5.53        5.47      5.97 o 
  -2   2  23        1.11        8.38      8.64 o 
  -1   2  23        4.14      -18.20     18.20 o 
   0   2  23       36.55       41.26     13.20 o 
  -4   3  23        0.85       33.46     19.74 o 
  -3   3  23        0.05        4.93      9.17 o 
  -2   3  23       54.22       87.72     22.57 o 
  -1   3  23       15.07       41.84     18.64 o 
   0   3  23        8.17        9.71     18.03 o 
  -3   4  23       42.98       77.36     30.75 o 
  -2   4  23       15.51       39.76     14.78 o 
  -1   4  23        8.67        5.19     13.32 o 
  -2   0  24      160.40      203.14     48.18 o 
                                                 
